# Supplementary material for: Network-Based Study Reveals Potential Infection Pathways of Hepatitis-C Leading to Various Diseases
Source: PLoS One. 2014 Apr 17;9(4):e94029. doi: 10.1371/journal.pone.0094029 (PMC3990553; doi:10.1371/journal.pone.0094029)
Supplement: File S1 — Excel file containing hepatitis C-human protein-protein interaction network. (XLS) [file pone.0094029.s001.xls]

## Sheet: All_Interactions
HCV Protein	Human Protein
CORE	ACP1
CORE	ACY3
CORE	AGRN
CORE	APOA2
CORE	APOA2
CORE	BCAR1
CORE	C1QBP
CORE	CCNH
CORE	CD68
CORE	CDKN1A
CORE	CFL1
CORE	COL4A2
CORE	CREB3
CORE	CREBBP
CORE	DDX3X
CORE	DDX3X
CORE	DDX3X
CORE	DDX3Y
CORE	DDX5
CORE	DICER1
CORE	DICER1
CORE	EGFL7
CORE	EIF2AK2
CORE	EP300
CORE	FADD
CORE	FAS
CORE	FBLN2
CORE	FBLN5
CORE	FKBP7
CORE	FUNDC2
CORE	GAPDH
CORE	GLRX3
CORE	GRN
CORE	HIVEP2
CORE	HLA-A
CORE	HLA-E
CORE	HNRNPK
CORE	HOXD8
CORE	HSPD1
CORE	JAK1
CORE	JAK2
CORE	KPNA1
CORE	KRT18
CORE	KRT19
CORE	KRT8
CORE	LPXN
CORE	LRRTM1
CORE	LTBP4
CORE	LTBR
CORE	LTBR
CORE	MAGED1
CORE	MCL1
CORE	MEGF6
CORE	MMRN2
CORE	NPM1
CORE	NR4A1
CORE	PABPN1
CORE	PAK4
CORE	PLSCR1
CORE	PML
CORE	PPARA
CORE	PSME3
CORE	RNF31
CORE	RSF1
CORE	RXRA
CORE	SETD2
CORE	SLC22A7
CORE	SLC31A2
CORE	SMAD3
CORE	SP110
CORE	STAT1
CORE	STAT3
CORE	TAF11
CORE	TATDN1
CORE	TBP
CORE	TLR2
CORE	TNF
CORE	TNFRSF1A
CORE	TP53
CORE	TP53
CORE	TP53
CORE	TP53
CORE	TP53BP2
CORE	TP73
CORE	TRADD
CORE	TRAF2
CORE	TSN
CORE	VIM
CORE	VWF
CORE	YWHAB
CORE	YWHAE
CORE	YWHAZ
CORE	YY1
CORE	ZNF271
E1	CALR
E1	CANX
E1	CD209
E1	CD209
E1	CLEC4M
E1	HSPA5
E1	JUN
E1	LTF
E1	NR4A1
E1	PFN1
E1	SETD2
E1	TMSB4X
E2	CALR
E2	CANX
E2	CD209
E2	CD209
E2	CD81
E2	CD81
E2	CD81
E2	CD81
E2	CLEC4M
E2	EIF2AK2
E2	EIF2AK3
E2	FAM135A
E2	HOXD8
E2	HSPA5
E2	ITGB1
E2	LTF
E2	LTF
E2	NR4A1
E2	PSMA6
E2	SCARB1
E2	SDC2
E2	SETD2
E2	SMEK2
E2	TF
F	AGT
F	AZGP1
F	C14orf135
F	CTSB
F	MPDU1
F	PFDN2
F	PFDN5
F	RAB14
F	SERPINC1
F	ST3GAL1
F	vitronectin
F	ZG16
F	ZNF83
NS2	C7
NS2	CIDEB
NS2	FBLN5
NS2	HOXD8
NS2	NR4A1
NS2	POU3F2
NS2	SETD2
NS2	TRIM27
NS3	SEP10
NS3	ACTN1
NS3	ACTN2
NS3	AEBP1
NS3	ALG13
NS3	ANKRD12
NS3	ANKRD28
NS3	ARFIP2
NS3	ARHGEF6
NS3	ARNT
NS3	ARS2
NS3	ASXL1
NS3	B2M
NS3	BCAN
NS3	BCKDK
NS3	BCL2A1
NS3	BCL6
NS3	BEND5
NS3	BZRAP1
NS3	C10orf18
NS3	C10orf6
NS3	C12orf41
NS3	C16orf7
NS3	C19orf66
NS3	C1orf94
NS3	C9orf30
NS3	CALCOCO2
NS3	CASP8
NS3	CBY1
NS3	CCDC21
NS3	CCDC37
NS3	CCDC52
NS3	CCDC66
NS3	CCHCR1
NS3	CD5L
NS3	CDC23
NS3	CELSR2
NS3	CEP152
NS3	CEP192
NS3	CFP
NS3	CHPF
NS3	CORO1B
NS3	CSNK2B
NS3	CTGF
NS3	DEAF1
NS3	DES
NS3	DLAT
NS3	DOCK7
NS3	DPF1
NS3	DPP7
NS3	EEF1A1
NS3	EFEMP1
NS3	EFEMP2
NS3	EIF1
NS3	EIF4ENIF1
NS3	ERC1
NS3	FAM120B
NS3	FAM65A
NS3	FBF1
NS3	FBLN1
NS3	FBLN2
NS3	FBLN5
NS3	FBN1
NS3	FBN3
NS3	FES
NS3	FIGNL1
NS3	FLAD1
NS3	FN1
NS3	FRMPD4
NS3	FRS3
NS3	FTH1
NS3	FUCA2
NS3	GAA
NS3	GBP2
NS3	GFAP
NS3	GNB2
NS3	GON4L
NS3	HIST3H2BB
NS3	HIST3H2BB
NS3	HIST4H4
NS3	HIST4H4
NS3	HIVEP2
NS3	HNRNPK
NS3	HOMER3
NS3	IKBKE
NS3	INF2
NS3	INO80E
NS3	IQWD1
NS3	IRF3
NS3	ITGB4
NS3	JAG2
NS3	JUN
NS3	KHDRBS1
NS3	KIAA1549
NS3	KIAA2022
NS3	KIF17
NS3	KIF7
NS3	KPNA1
NS3	L3MBTL3
NS3	LAMA5
NS3	LAMB2
NS3	LAMC3
NS3	LDB1
NS3	LRRC7
NS3	LRRCC1
NS3	LTBP4
NS3	LZTS2
NS3	MAGED1
NS3	MAPK7
NS3	MBP
NS3	MEGF8
NS3	MLLT4
NS3	MLXIP
NS3	MORC4
NS3	MORF4L1
NS3	MVP
NS3	NAP1L1
NS3	NAP1L2
NS3	NCAN
NS3	NDC80
NS3	NEFL
NS3	NEFM
NS3	NELL1
NS3	NELL2
NS3	NID1
NS3	NID2
NS3	NOTCH1
NS3	N-PAC
NS3	NUP62
NS3	OBSCN
NS3	PARP4
NS3	PCYT2
NS3	PDE4DIP
NS3	PDLIM5
NS3	PICK1
NS3	PKNOX1
NS3	PLEKHG4
NS3	PNPLA8
NS3	PRKACA
NS3	PRKACA
NS3	PRM1
NS3	PRMT1
NS3	PRMT5
NS3	PRRC1
NS3	PSMB8
NS3	PSMB9
NS3	PSME3
NS3	PTBP2
NS3	PTPRN2
NS3	RABEP1
NS3	RAI14
NS3	RASAL2
NS3	RBM4
NS3	RCN3
NS3	RGNEF
NS3	RICS
NS3	RINT1
NS3	RNF31
NS3	ROGDI
NS3	RSPH3
NS3	RUSC2
NS3	SBF1
NS3	SDCCAG8
NS3	SECISBP2
NS3	SERPINF2
NS3	SERPING1
NS3	SERTAD1
NS3	SESTD1
NS3	SF3B2
NS3	SIAH1
NS3	SLIT1
NS3	SLIT2
NS3	SLIT3
NS3	SMAD3
NS3	SMURF2
NS3	SNRPD1
NS3	SNX4
NS3	SPOCK3
NS3	SPON1
NS3	SRPX2
NS3	SSX2IP
NS3	STAB1
NS3	STAT3
NS3	SVEP1
NS3	SYNE1
NS3	SYNPO2
NS3	TAF1
NS3	TBC1D2B
NS3	TBK1
NS3	TBXAS1
NS3	TGFB1I1
NS3	THAP1
NS3	TICAM1
NS3	TLR2
NS3	TMEM63B
NS3	TP53
NS3	TRIM23
NS3	TRIM27
NS3	TRIO
NS3	TRIP11
NS3	TXNDC11
NS3	UBA3
NS3	USHBP1
NS3	UXT
NS3	VCAN
NS3	VIM
NS3	VISA
NS3	VWF
NS3	XAB2
NS3	XRN2
NS3	YY1AP1
NS3	ZBTB1
NS3	ZCCHC7
NS3	ZHX3
NS3	ZMYM2
NS3	ZNF281
NS3	ZNF410
NS3	ZZZ3
NS4A	CAMLG
NS4A	CREB3
NS4A	EEF1A1
NS4A	ELAC2
NS4A	HOXD8
NS4A	MT2A
NS4A	MT-CO2
NS4A	NR4A1
NS4A	TRAF3IP3
NS4A	TUT1
NS4A	UBQLN1
NS4B	ATF6A
NS4B	ATF6B
NS4B	FGG
NS4B	MT-CO3
NS4B	NDUFV3
NS4B	RAB5A
NS4B	RBP4
NS4B	RTN3
NS4B	TNXB
NS5A	ACLY
NS5A	AHNAK
NS5A	AHSA1
NS5A	AKT1
NS5A	APOA1
NS5A	APOB
NS5A	APOE
NS5A	ARAP1
NS5A	ARFIP1
NS5A	AXIN1
NS5A	BAX
NS5A	BEND7
NS5A	BIN1
NS5A	BIN1
NS5A	C9orf6
NS5A	CADPS
NS5A	CADPS2
NS5A	CCDC86
NS5A	CDC2
NS5A	CDK2
NS5A	CDK6
NS5A	CENPC1
NS5A	CEP120
NS5A	CEP250
NS5A	CEP57
NS5A	CEP63
NS5A	CRABP1
NS5A	CSK
NS5A	CSNK2A1
NS5A	DNAJA3
NS5A	EFEMP1
NS5A	EIF2AK2
NS5A	FBXL2
NS5A	FBXL20
NS5A	FHL2
NS5A	FKBP8
NS5A	FKBP8
NS5A	FTH1
NS5A	FYN
NS5A	GAB1
NS5A	GIN1
NS5A	GOLGA2
NS5A	GPS2
NS5A	GRB2
NS5A	GSK3A
NS5A	GSK3B
NS5A	HCK
NS5A	HSP90AA1
NS5A	IGLL1
NS5A	IPO4
NS5A	IPO5
NS5A	ITGAL
NS5A	JAK1
NS5A	LCK
NS5A	LIMS2
NS5A	LYN
NS5A	MAPK12
NS5A	MGP
NS5A	MOBK1B
NS5A	MYD88
NS5A	NAP1L1
NS5A	NAP1L2
NS5A	NDRG1
NS5A	NFE2
NS5A	NUCB1
NS5A	OAS1
NS5A	PARVG
NS5A	PDPK1
NS5A	PI4KA
NS5A	PIK3CB
NS5A	PIK3R1
NS5A	PITX1
NS5A	PMVK
NS5A	PPP1R13L
NS5A	PPP2R4
NS5A	PSMB9
NS5A	PTMA
NS5A	PTPLAD1
NS5A	RAF1
NS5A	RPL18A
NS5A	RRBP1
NS5A	SFRP4
NS5A	SHARPIN
NS5A	SMYD3
NS5A	SORBS2
NS5A	SORBS3
NS5A	SRC
NS5A	SRCAP
NS5A	SSB
NS5A	STAT1
NS5A	TACSTD2
NS5A	TAF9
NS5A	TBC1D20
NS5A	TBP
NS5A	TGFBR1
NS5A	THBS1
NS5A	TMF1
NS5A	TP53
NS5A	TP53
NS5A	TP53
NS5A	TP53BP2
NS5A	TRADD
NS5A	TRAF2
NS5A	TRAF2
NS5A	TRIOBP
NS5A	TXNDC11
NS5A	UBASH3A
NS5A	USP19
NS5A	VAPA
NS5A	VAPA
NS5A	VAPA
NS5A	VAPB
NS5A	VPS35
NS5A	VPS52
NS5A	ZNF646
NS5B	SEP6
NS5B	ACTN1
NS5B	CEP250
NS5B	CEP68
NS5B	CHUK
NS5B	CINP
NS5B	DDX5
NS5B	EIF4A2
NS5B	FBXL2
NS5B	HAO1
NS5B	HNRNPA1
NS5B	HOXD8
NS5B	MGC2752
NS5B	MOBK1B
NS5B	NCL
NS5B	NR4A1
NS5B	OS9
NS5B	PKM2
NS5B	PKN2
NS5B	PPIB
NS5B	PSMB4
NS5B	PSMB9
NS5B	PTBP2
NS5B	SETD2
NS5B	SHARPIN
NS5B	TTC4
NS5B	TUBB2C
NS5B	UBQLN1
NS5B	VAPA
NS5B	VAPA
NS5B	VAPB
p7	CREB3
p7	FBLN2
p7	FMNL1
p7	FXYD6
p7	H19
p7	ISLR
p7	LMNB1
p7	MS4A6A
p7	NUP214
p7	SLIT2
p7	SSR4
p7	STRBP
p7	UBQLN1
p7	UBQLN4

## Sheet: Sheet1
CORE	94
E1	12
E2	24
F	13
NS2	8
NS3	218
NS4A	11
NS4B	9
NS5A	115
NS5B	31
p7	14
	549
