# Supplementary material for: Network-Based Study Reveals Potential Infection Pathways of Hepatitis-C Leading to Various Diseases
Source: PLoS One. 2014 Apr 17;9(4):e94029. doi: 10.1371/journal.pone.0094029 (PMC3990553; doi:10.1371/journal.pone.0094029)
Supplement: File S2 — Excel file containing human protein interactomes induced by quasi-bicliques and of hepatitis C-human protein interaction network. (XLS) [file pone.0094029.s002.xls]

## Sheet: hm_int1
Human protein interactome induced by quasi-biclique QB1
Human Protein1	Human Protein2
MYST1	TAF1
PARP1	TP53
PTPN11	IRS1
PTPN6	IL6ST
KAT2B	IRF1
TP53	TBP
MDM4	CHEK1
TNFRSF1B	BIRC3
ING4	TP53
RCHY1	TP53
GTF2A1	TP53
TAF12	KAT2B
MAPK8	CDKN1A
TAF5	TAF2E
TAF4	TBP
SUMO1	PML
CIP	TAF10
RFWD2	PSMB7
MDM2	SUMO1
GTF2A2	TAF3
TAF2E	EDF1
SMAD4	CREBBP
FADD	TNFRSF1A
TAF11	TAF4
TRAF1	BIRC2
TRAF1	CASP8
CASP8	BIRC3
COPS5	PSMA2
MAP3K5	TRAF2
PSMB7	CDKN1A
GTF2F1	GTF2B
ILF3	EIF2AK2
CIP	TAF5
TAF2E	TAF3
UBC	HIF1A
TRAF1	TRAF2
KPNA1	STAT3
PIAS3	EP300
BRCA1	UBC
GTF2A2	TAF2
TAF2	TBP
GTF2F1	GTF2A1
EP300	CREBBP
UBC	PSMA2
CHUK	SRC
CHUK	TRAF2
TP53	TP63
TNFRSF1B	TRADD
CASP8	FADD
SP1	TP53
TRADD	GATA5
GTF2B	TAF10
UBC	PSMB7
TAF13	GTF2E1
UBC	TRAF2
TAF11	TBP
TAF13	TAF4
TP53BP2	TP53
TNFRSF1B	TRAF1
TP53INP1	TP53
GATA5	TRAF2
MAP3K5	TNFRSF1A
HIF1A	SP1
STAT1	PTPN11
MDM2	PML
GTF2B	CREBBP
UBC	TP53
SMAD4	EP300
UBC	CDKN1A
STAT1	TRADD
TP53	RRM2B
TAF7	TAF10
STAT1	IRF1
TAF2E	TP53
PSMB9	PSMA2
IRF9	CREBBP
HDAC1	EP300
TP53	PML
JAK1	PTPN11
TAF3	TAF4
CHUK	FADD
PSMB8	PSMB7
STAT2	EP300
PSMB10	UBC
TAF7	TAF4
SP1	CDKN1A
MAPK8	TP53
BIRC3	RIPK1
CIP	TAF2
BRCA1	SP1
MYD88	TLR2
GTF2B	TAF2E
CIP	TAF12
GTF2F1	TAF4
PSMB8	PSMB9
EGFR	TP53
EP300	IRF1
TAF11	TAF7
TNFRSF1B	TNFRSF1A
MDM2	KAT5
GSK3B	PIN1
KAT5	TP53
TAF2	TP53
HYRC	ATM
STAT1	STAT3
TAF13	TAF1
ZFYVE9	PML
TAF5	TAF10
STAT1	IL6ST
HDAC1	CDKN1A
GTF2F1	TAF2E
BRCA1	EP300
PTPN11	IL2RB
ILF3	SF3A2
GTF2A2	TAF12
PSMB9	PSMB7
TAF3	GTF2A1
HIF1A	CREBBP
TAF5	TP53
BIRC3	TNFRSF1A
TNFRSF1B	RIPK1
TRAF1	TNFRSF1A
IL6ST	STAT2
POMP	PSMB7
TP53	BARD1
BRCA1	RCHY1
IRF9	STAT3
MDM2	MDM4
TRAF1	RIPK1
TAF10	TBP
MAP3K5	FADD
TAF13	TAF12
GTF2B	GTF2A1
GTF2F1	TAF7
TAF13	TAF10
TAF3	TP53
NAP1L2	NAP1L1
PSMB7	PSMA2
TAF10	TP53
TAF4	EDF1
RCHY1	BARD1
STAT3	EP300
TAF11	EDF1
IRF9	STAT2
TRADD	FADD
IFNGR1	PTPN11
PSMB9	POMP
MDM2	TBP
TAF2	TAF5
TAF11	TAF3
TAF11	GTF2E1
TP53	CDKN1A
STAT1	TNFRSF1A
MDM2	UBE2I
SP1	CREBBP
TAF13	GTF2A1
TAF11	TAF10
TAF13	TAF11
TAF2E	TBP
SUMO1	UBE2I
STAT3	IL2RB
TAF1	TBP
BRCA1	ATR
MDM2	HDAC1
MYST1	TAF2E
EGFR	STAT3
ATR	ATM
PARP1	SMAD4
COPS5	NEDD8
STAT1	CREBBP
MDM2	USP7
GTF2A1	EDF1
TRAF2	BIRC2
PSMB10	CDKN1A
GTF2F1	HNRNPK
RIPK1	TNFRSF1A
GTF2A2	TAF10
TAF2E	GTF2E1
IRS1	IL2RB
MDM4	ATM
STAT2	CREBBP
MAP3K5	RIPK1
MTOR	STAT3
ATR	TP53
ATM	TP53
TAF5	TAF1
TP53	PIN1
TAF11	TAF12
GTF2A2	TAF11
TAF1	EDF1
TRAF2	TNFRSF1A
PSME3	CDKN1A
GATA5	BIRC2
UBC	PSME3
STAT1	FADD
TP53	CREBBP
MDM2	CDKN2A
TAF5	TAF7
TAF3	TAF1
HDAC1	SP1
SUMO1	TNFRSF1A
UBC	RIPK1
TAF5	TAF3
IRF9	EP300
GTF2F1	TAF11
UBC	EGFR
CDKN2A	TP53
PIAS3	IL6ST
GTF2A2	GTF2E1
TAF2E	TAF10
IL6ST	STAT3
RIPK1	BIRC2
GTF2B	TAF11
TAF2	TAF3
TAF13	TAF7
PIAS3	JAK1
CASP8	TRADD
PIAS3	STAT3
TAF10	GTF2E1
PIAS3	STAT2
SMAD4	SP1
ATR	CHEK1
PTPN6	JAK1
GP1BA	VWF
TP53	EIF2AK2
CIP	TAF4
GTF2E1	TAF12
JAK1	IL2RB
TAF11	TAF2E
GTF2A2	TP53
GTF2A2	TAF5
TP53	NEDD8
TNFRSF1B	BIRC2
TAF2	TAF13
TAF1	TP53
TAF2E	TAF7
TAF13	TAF2E
USP7	TP53
MAP3K5	UBC
CHUK	TRADD
TAF5	GTF2A1
GTF2A2	TAF1
TAF13	TAF3
GTF2A2	GTF2B
TP53BP1	ATM
TAF2E	TAF4
TAF7	TP53
PSMB9	PSMB10
TAF5	GTF2E1
BRCA1	TP53
TRAF1	BIRC3
TAF1	TAF12
TP53	EDF1
TAF10	TAF12
GTF2B	TBP
TAF10	KAT2B
HYRC	TP53
TRADD	RIPK1
IRF9	STAT1
JAK1	IRS1
FADD	RIPK1
TP53	EP300
GTF2F1	TAF3
BLM	RPA1
TAF3	TAF7
TAF12	EDF1
PIAS3	STAT1
TP53BP1	BRCA1
TAF10	TAF4
TP53	TAF4
TAF10	SETD7
GSK3B	TP53
HIF1A	TP53
TAF7	TAF1
GTF2B	TAF12
PTPN6	IL2RB
CIP	TAF1
GTF2A1	TAF1
GTF2F1	SF3A2
TAF2E	TAF12
GTF2A2	TAF13
PTPN6	EGFR
JAK1	STAT2
CHEK2	ATM
CHEK2	BRCA1
TAF2	TAF7
IFNGR1	JAK1
SUMO1	TP53
CASP8	TRAF2
GTF2F1	TP53
MTOR	PML
SMAD4	KAT2B
TRADD	TRAF2
BIRC2	TNFRSF1A
TNFRSF1B	UBC
TAF3	TAF10
STAT1	SRC
UBC	TP63
MDM2	KAT2B
MDM2	CDKN1A
TAF11	TP53
HDAC1	PML
STAT1	EGFR
SMAD3	EP300
GTF2A2	GTF2F1
PTPN6	IL10RA
GTF2B	TAF5
GTF2F1	TAF10
TAF2	TAF10
SMAD4	CDKN1A
SMAD3	SP1
HDAC1	CREBBP
MTOR	TRAF2
ATF3	SMAD4
CHUK	CASP8
GTF2B	TAF4
MYD88	FADD
HNRNPK	SF3A2
COPS5	TP53
MAP3K5	CASP8
HDAC1	UBE2I
CHUK	RIPK1
CHEK2	PLK3
KAT2B	CREBBP
SRC	STAT3
KAT2B	EP300
GTF2E1	TAF4
MDM2	HIF1A
GTF2A1	TBP
BIRC3	TRAF2
TAF11	TAF1
CASP8	VIM
TAF7	EDF1
TAF2	TAF4
GTF2E1	TBP
TP53	KAT2B
MTOR	EGFR
MYST1	TAF7
BLM	TP53
CASP8	BIRC2
TP53BP1	TP53
MDM2	UBC
TAF10	TAF1
JAK1	IL10RA
GTF2A1	TAF4
MDM2	CREBBP
UBC	NEDD8
SUMO1	HIF1A
GTF2F1	TAF13
JAK1	EGFR
TAF2	GTF2A1
TRAF1	TRADD
MTOR	IRS1
STAT3	CREBBP
MDM2	NEDD8
TP53	RPA1
TBP	EDF1
RFWD2	PSME3
BRCA1	BARD1
TRADD	BIRC3
TAF5	TAF11
GTF2A2	TAF2E
SMAD3	ZFYVE9
PSME3	PSMA2
STAT1	STAT2
BIRC3	BIRC2
GTF2A1	GTF2E1
JAK1	IL6ST
STAT1	IL2RB
BRCA1	CREBBP
SETD7	TP53
STAT3	IRF1
GTF2A2	EDF1
STAT1	EIF2AK2
TAF10	GTF2A1
RIPK1	TRAF2
UBC	BIRC2
FADD	BIRC2
TAF3	TAF12
PLK3	TP53
TAF2E	TAF1
RFWD2	ATM
TAF2	TAF2E
PARP1	EP300
MDM2	CHEK2
GTF2F1	TBP
TAF2	EDF1
RFWD2	UBC
GTF2F1	GTF2E1
EP300	NAP1L1
SMAD4	HIF1A
HYRC	BARD1
TAF13	TBP
STAT1	EP300
TRAF1	MAP3K5
MYST1	TP53
TAF3	EDF1
MAP3K5	BIRC3
JAK1	STAT3
HDAC1	SMAD4
MAPK8	TRAF2
PIAS3	CREBBP
UBC	SMAD3
FTL	FTH1
TAF2	TAF11
PTPN6	PTPN11
PTPN6	IFNGR1
MDM4	UBC
CHUK	EIF2AK2
GTF2F1	EDF1
PTPN11	EGFR
CREBBP	IRF1
TNFRSF1B	TRAF2
TAF12	TBP
UBE2I	TP53
TAF12	TAF4
HDAC1	TP53
SP1	EP300
SMAD3	CREBBP
RFWD2	PSMA2
CHUK	IRS1
TAF5	TAF4
UBC	SMAD4
E4F1	TP53
GTF2B	TAF13
MDM2	TP53
RFWD2	TP53
TAF1	TAF4
MAPK8	IRS1
CASP8	RIPK1
STAT1	JAK1
TRADD	BIRC2
TAF13	TP53
PSME3	PSMB7
PSMB10	PSMA2
BRCA1	ATM
TAF5	EDF1
MDM4	TP53
SUMO1	MDM4
CIP	TAF2E
CHEK2	TP53
PSMB8	PSMA2
MDM2	ATM
GTF2B	GTF2E1
TAF11	GTF2A1
GTF2F1	TAF2
GTF2A2	TBP
CHEK2	ATR
TAF2	TAF12
TRAF1	FADD
PIAS3	SMAD4
CIP	TAF7
JAK1	TNFRSF1A
SMAD4	HYRC
TP63	EP300
CHUK	TNFRSF1A
SMAD4	UBE2I
MDM2	EP300
TAF5	TAF12
TP53	HIPK2
GTF2A1	TAF12
TAF5	TBP
FADD	BIRC3
MAP3K5	TRADD
GTF2A2	GTF2A1
GTF2F1	TAF12
TAF3	TBP
GTF2F1	TAF1
MYST1	TAF4
CASP8	TNFRSF1A
MTOR	HIF1A
PARP1	HYRC
TAF5	TAF13
GTF2A2	TAF4
PSMB10	PSMB7
RFWD2	PSMB10
TP53	TAF12
CDKN1A	PSMA2
TAF10	EDF1
SUMO1	HIPK2
CIP	TBP
PML	CREBBP
TAF7	TBP
COPS5	HIF1A
SMAD4	SMAD3
TRADD	TNFRSF1A
CHUK	CREBBP
TAF2E	GTF2A1
TAF13	EDF1
SUMO1	HDAC1
TAF7	TAF12
PSMB10	PSME3
PTPN11	IL6ST
STAT1	RIPK1
HIF1A	EP300
GTF2F1	TAF5
PRKRA	EIF2AK2
CHEK1	TP53
TAF2	TAF1
SRC	EGFR
TAF7	GTF2A1
PSMB8	PSMB10
IFNGR1	STAT1
GTF2A2	TAF7
ATM	BARD1
UBE2I	HIPK2
CHEK1	ATM
ATF3	TP53
MDM2	EGFR

## Sheet: hm_int2
Human protein interactome induced by quasi-biclique QB2
Human Protein1	Human Protein2
RARB	ESR1
RORB	NR2C2
NR2F1	PPARA
CD3D	CANX
RXRA	CREBBP
THRB	NR2F6
NR2C2	RARA
RXRA	NR1H2
RXRA	RORC
NR2F1	PPARG
HNF4G	VDR
NR2C1	RARB
RXRA	NR2C1
NR2C2	ESR1
RXRA	AKT1
RORC	NR1D2
RARA	VDR
RORB	NR1D2
NR5A1	ESR2
HSPA5	TG
RORB	RARA
RORC	ESRRB
NR0B2	NR1D1
CALR	PRKCSH
HNF4A	NR4A1
RARG	NR2F1
SETD2	PLOD3
HNF4A	PPARG
HNF4G	RARA
NR5A1	NR2C2
NR2C2	ESRRB
NR4A2	NR1H2
NR2E1	RORC
NR2E1	ESR1
RXRA	NR4A2
ESRRG	NR1H2
ESRRB	ESR1
HNF4A	CREBBP
NR2F1	NR1D1
ESR2	RARA
THRA	ESRRB
ESR2	NR2F1
ESR2	RORC
NR1D1	NR4A1
ESR2	NR2F6
NR2C1	PPARD
PPARA	RARA
RXRA	PPARG
NR2C2	NR4A1
NR4A2	NR4A1
LPA	CANX
ESRRG	RARA
RXRA	NR1D1
THRB	NR1D1
EP300	CREBBP
RARG	ESRRA
THRB	RORA
ESRRG	ESR1
RARB	NRBP1
NR2F1	VDR
THRB	RARA
C1QC	C1QB
NR5A1	HNF4A
PSEN2	ESR1
PPARG	NR1D1
RARA	NR1H2
HNF4G	NR1D2
NR5A1	PPARD
NR2E1	NR1D1
NR2C2AP	THRA
ESR2	PPARD
CALR	C1QB
NR2E1	ESRRA
RARB	RORC
RARG	VDR
RORC	PPARA
UBA52	UBC
RARB	NR1D2
RARB	RORA
NR2F1	NR1H2
NR2F6	NR4A1
NR5A1	THRB
ESRRG	NR0B2
NR2C2	NR0B2
ESR2	ESRRA
NR2C1	NR2C2AP
PPARA	NRBP1
NR5A1	NRBP1
RXRA	ESRRA
NR2E1	RXRG
PSEN2	APP
ESRRG	RORC
PPARD	CREBBP
NR2F1	THRA
NR5A1	NR2F6
HNF4G	RARG
NR2C1	NR1H2
NR4A2	RARA
RARB	THRA
NR4A2	NR1D1
NR5A1	NR0B2
NR4A2	NR2C1
RXRG	ESRRA
CREBBP	ESR1
RXRG	NR1D2
NR2C2	HNF4A
CREBBP	NR4A1
THRB	HNF4A
RARG	THRA
GANAB	PDIA3
NR2F6	ESRRB
NR5A1	NR2E1
RORB	HNF4A
NR4A2	NR0B2
RXRG	PPARD
ESR2	PPARG
RORB	RARB
ESR2	ESR1
RORC	PPARD
RORB	NR2E1
RARG	PPARA
APP	POMC
NR2C1	HNF4A
THRB	NR2C1
RXRG	ESR2
NR4A2	PPARD
ESR2	NR2C2
NR4A1	NRBP1
PRKCSH	CANX
NR5A1	THRA
RARB	NR4A1
THRA	NR1D1
NR1H2	VDR
RARA	ESR1
HNF4G	NR4A2
HNF4G	NR1D1
HNF4G	NRBP1
RXRA	ESRRG
RXRG	NR2C2AP
ESR2	RARB
NR1D1	ESRRA
THRB	NR1H2
NRBP1	ESR1
NR4A2	HNF4A
RXRA	RARB
RXRA	RARA
RORB	NR2C2AP
RARG	RARB
THRB	NR4A2
NR2C2AP	NR1H2
RARB	NR1D1
RORB	THRB
GNG2	CD3D
NR2C2	PPARA
ESRRG	HNF4A
RXRG	THRA
RORB	NR1H2
RXRG	NR2F1
PPARD	RORA
NR4A2	NRBP1
TMED2	CANX
NR1D2	RORA
RXRA	RORA
RXRA	NR2F1
RORC	NR2F6
RXRA	NR5A1
RXRG	NR2C2
PPARG	NR0B2
ESRRB	RORA
CALR	APP
RORA	VDR
NR2E1	ESR2
RORB	RARG
ESRRG	NR2F6
RXRA	VDR
HNF4A	THRA
HNF4G	RORA
NR2E1	NR4A1
HNF4G	RXRG
RORB	PPARD
NR2C1	THRA
HNF4G	HNF4A
MEF2D	EP300
NR0B2	NR1H2
HNF4G	ESR1
NR4A2	ESRRA
THRB	NR2F1
THRA	RORA
ESR2	VDR
NR2F6	NR0B2
NR2C2AP	NR1D1
NR2C2	PPARG
NR5A1	RORC
NR2F1	NR1D2
NR4A2	NR2C2AP
RORC	NR2C2
RORC	HNF4A
RARB	NR2C2
NR0B2	ESR1
ESRRG	ESR2
RARG	NR1D1
NR5A1	ESRRA
RORC	NR1D1
NR2C1	VDR
ESRRG	PPARG
RARG	ESRRB
NR5A1	PPARA
NR2F6	RORA
ESRRG	NRBP1
NR2C1	RARA
ESR2	PPARA
NR2C2	NR1H2
NR2C2AP	RORA
NR2C2AP	RARG
HNF4G	RARB
NR2F1	RORA
NR2C1	PPARG
HNF4G	PPARD
NR2E1	NR1H2
NR5A1	ESRRB
THRB	ESR2
ESRRG	ESRRB
RXRG	RARG
RXRG	PPARA
RXRA	RARG
NR1D2	THRA
RORB	PPARG
NR4A2	VDR
NR2C2	RORA
CALR	NR3C1
ESRRB	NR0B2
PPARD	VDR
PPARD	ESRRB
RARB	NR2F6
NR2F6	NR1D1
NR2C2	NR2F6
NR2C2AP	ESR1
CANX	SSR1
RORB	RORA
BCL2	NR4A1
NR2C1	NR2F1
SETD2	PLOD2
THRB	PPARA
ESRRG	NR2E1
RXRA	NRBP1
RORA	NRBP1
ESRRG	NR2F1
RXRG	NR1H2
EP300	VDR
RORB	RXRG
BCL2	CREBBP
NR5A1	NR1D2
PPARA	CREBBP
RORC	RORA
RXRA	PPARD
ITGB1	CANX
NR4A2	NR2F6
NR4A2	ESR1
RARG	HNF4A
NR2C2AP	NRBP1
THRA	NR1H2
NR0B2	NR4A1
RORA	NR1D1
NR2E1	PPARA
NR2C1	ESRRA
RORC	NR0B2
NR2E1	NR2C2
MEF2D	NR4A1
CANX	CFTR
RARG	NR4A1
RXRG	AKT1
ESRRG	RARG
NR1D1	NRBP1
ESRRG	THRB
NR2F1	NR0B2
NR5A1	RORA
THRA	NR0B2
NR2C2AP	NR2F1
PPARA	NR1H2
RXRG	HNF4A
THRA	NRBP1
RXRA	ESR1
NR0B2	VDR
ESRRG	RORA
NR4A2	RORA
NR5A1	ESR1
RXRG	NR2C1
C1QA	CALR
NR1H2	NR1D1
RORC	ESRRA
HNF4G	ESRRA
NR1D2	NR2F6
NR5A1	NR2C1
PPARD	NR4A1
NR2C1	NR1D2
THRB	NRBP1
PPARD	NR1H2
RARB	ESRRB
UBQLN1	NBL1
GNG2	APP
RXRG	NR2F6
NR5A1	PPARG
NR4A2	NR2F1
NR5A1	NR1D1
ESRRG	RORB
NR2C2AP	PPARG
NR2E1	PPARD
NR2C1	RORA
NR2F1	ESR1
ESRRG	ESRRA
HNF4G	ESRRB
RXRA	THRB
PPARD	PPARG
NR5A1	RARG
RORA	ESRRA
RARA	NR1D1
ESRRB	VDR
NR1D2	ESRRB
RORB	ESRRB
RXRG	VDR
RARB	PPARG
HNF4A	NR0B2
HNF4G	NR2C2AP
NR2C2AP	NR2F6
THRB	NR2C2AP
ATF6	PSEN2
PPARA	RORA
ESRRG	HNF4G
HSPA5	BRAF
RORA	NR4A1
RORB	ESR2
HNF4G	RORB
PDIA3	PRKCSH
GANAB	CANX
NFATC2	NR4A1
ESR2	NR2C1
NR2C1	NR2C2
NR2C2	ESRRA
THRB	THRA
ESRRG	VDR
RXRG	RORC
HNF4G	THRA
NR2C1	NR1D1
NR2C2	PPARD
RARB	RARA
ESRRG	NR2C2
PRNP	HSPA5
HNF4G	NR2F1
UBQLN1	PSMD4
ESRRB	NR1D1
NFATC2	PPARG
RARG	NRBP1
NR2C2AP	NR4A1
NR1D2	ESRRA
NR1D2	NR1D1
NR2F1	RARA
NR2C1	ESR1
ERN1	PSEN2
NFATC2	CREBBP
NR2C2AP	PPARD
MAPK7	NR4A1
RXRG	RORA
NR2C2	THRA
NR2C2AP	ESRRB
RORC	NR4A1
NR4A1	ESRRA
RXRA	NR0B2
RARG	ESR1
THRB	RARB
RARB	PPARD
RARB	PPARA
THRB	RORC
UBA52	SSR1
HNF4A	NR2F6
HNF4G	NR5A1
NR2C2	NR1D2
NR1D2	NR0B2
PPARD	NR0B2
THRA	ESRRA
GANAB	PRKCSH
C1QA	C1QC
NR2E1	PPARG
ESRRG	NR2C2AP
HNF4G	PPARA
HNF4A	NR1H2
NR2F6	ESRRA
NR2F1	ESRRB
NR1D2	NR4A1
HNF4A	VDR
NR1D2	NRBP1
ESR2	GNG2
THRA	ESR1
NR4A2	NR1D2
PPARA	NR1D1
NR2E1	NR2C2AP
PPARG	ESRRA
RORA	ESR1
MEF2D	CREBBP
HNF4G	NR1H2
THRB	NR4A1
NR2F1	PPARD
GANAB	CALR
RXRA	PPARA
CALR	CANX
RORB	PPARA
FOSB	NR4A1
NR2E1	NR1D2
NR2E1	NR2F6
THRB	PPARD
NR4A2	RORC
NR2C2AP	RARA
RXRA	THRA
THRB	RARG
THRB	NR0B2
C1QC	CALR
RXRA	ESR2
RORB	NRBP1
ESRRB	ESRRA
UBC	ESR1
RORC	NR2F1
PPARG	ESR1
RXRA	NR1D2
RARG	NR1H2
THRA	NR4A1
RARG	NR2C2
HNF4A	ESRRB
THRB	ESRRA
ESR1	ESRRA
NR2F6	VDR
NR2F1	ESRRA
RARG	RORA
NR2E1	RORA
NR2C2AP	NR1D2
MAPK7	MEF2D
NR2C1	NR0B2
PPARG	ESRRB
PPARA	NR0B2
ESRRG	NR2C1
CALR	PDIA3
RARG	PPARG
NR2C2	NRBP1
RXRG	ESRRB
UBA52	PSMD4
BRAF	AKT1
HNF4A	PPARD
NR1D2	NR1H2
HNF4A	RORA
RXRG	NR4A1
HNF4A	NR1D1
RORB	ESR1
HNF4G	NR2E1
PLOD2	PLOD3
ESR2	RORA
NR4A2	PPARA
PPARD	NR1D1
RXRG	NR4A2
ESR2	NR0B2
NR0B2	ESRRA
ESRRG	PPARD
PPARG	PPARA
SETD2	PLOD1
EP300	PPARA
ESRRB	NR1H2
RARG	NR2F6
NR2F6	PPARG
NR4A2	ESR2
RORC	NRBP1
PPARG	NR1H2
NR4A2	FOSB
ESR2	HNF4A
NR2C2AP	RORC
NR1D2	PPARG
NR2F1	NR2C2
PPARD	EP300
THRB	VDR
NR1D2	VDR
THRB	NR2C2
NR2E1	NR0B2
NR5A1	NR4A2
ESR2	NR1H2
GNG2	POMC
NR5A1	RARA
RORC	PPARG
AKT1	ESR1
NR2C1	NR2F6
RXRA	NR2E1
THRB	NR1D2
ESR2	RARG
RORB	NR4A1
PPARA	ESRRA
RORB	NR0B2
PPARD	ESR1
PPARD	NR1D2
LPA	APOB
NFATC2	EP300
NR2C2AP	NR2C2
RORC	THRA
UBQLN1	PSEN2
NFATC2	MEF2D
HNF4A	ESR1
ERN1	HSPA5
PPARA	NR4A1
RARG	NR1D2
NR2C1	ESRRB
NR1H2	ESR1
RORC	NR1H2
RXRA	NR2C2
HNF4G	NR4A1
PPARD	ESRRA
NR2F6	ESR1
ESR2	NR2C2AP
PSMD4	UBC
RORA	NR0B2
ESR2	NR1D1
HNF4G	NR2F6
RXRG	RARA
RARG	PPARD
NR4A1	ESR1
VDR	ESR1
ESRRG	NR1D2
RXRA	NR2F6
RXRG	THRB
ESRRG	THRA
C1QA	C1QB
NR2E1	VDR
RORB	NR2F1
NR4A2	THRA
NR2E1	NR4A2
NR5A1	RARB
RARB	VDR
THRA	VDR
POMC	NR4A1
RXRA	RXRG
RARA	ESRRA
NR2E1	HNF4A
NR2E1	THRB
ESRRG	NR5A1
THRA	RARA
NR2F6	NR1H2
PPARG	THRA
PPARD	NR2F6
NR2E1	NR2F1
ESR2	NR1D2
RXRA	HNF4G
NR2C1	PPARA
NR2E1	RARB
ESR2	NRBP1
NR2C1	NRBP1
PPARA	ESRRB
RXRG	NR1D1
PPARD	NRBP1
THRB	ESRRB
NR2C2	NR1D1
GNG2	ESR1
ESRRB	NR4A1
HNF4G	NR0B2
HNF4G	RORC
RORB	RORC
NR5A1	VDR
NR2F1	HNF4A
NR1D2	PPARA
NR2F6	NRBP1
RXRG	ESR1
RXRG	PPARG
RORB	NR2F6
RORC	ESR1
PPARG	NRBP1
NR1H2	NRBP1
NR1D2	RARA
NR2C2AP	HNF4A
NR5A1	NR4A1
RXRA	BCL2
NR0B2	RARA
RORB	NR5A1
RXRA	NR2C2AP
NR2F1	NR2F6
NR2F6	RARA
PPARG	RARA
NR2C1	NR4A1
NRBP1	VDR
RORA	RARA
NR0B2	NRBP1
THRB	PPARG
HNF4G	ESR2
NRBP1	ESRRA
NR1D1	VDR
HNF4A	RARA
RARG	NR0B2
RORB	VDR
NR2F1	NRBP1
RORB	NR4A2
NR1D2	ESR1
NR2C2AP	NR0B2
PPARG	RORA
NR5A1	NR2C2AP
NR5A1	NR2F1
NR2E1	NRBP1
PPARD	THRA
CALR	APOB
NR2F6	PPARA
RXRG	BCL2
HNF4A	ESRRA
ESR2	NR4A1
NR4A2	ESRRB
RARB	ESRRA
NR5A1	RXRG
NR2E1	RARG
NR1H2	ESRRA
NR2E1	ESRRB
HSPA5	EIF2AK3
NR5A1	NR1H2
NR2E1	RARA
VDR	ESRRA
RXRA	NR4A1
ESRRG	NR1D1
ESR2	THRA
PSEN2	EIF2AK3
NR2C2	VDR
RORB	THRA
UBQLN1	GNG2
RORC	VDR
PLOD3	PLOD1
HNF4G	NR2C1
NR2C1	RARG
EP300	ESR1
EP300	NR4A1
ESRRB	RARA
NR2E1	NR2C1
RXRG	NR0B2
UBQLN1	UBC
AKT1	CREBBP
NR4A2	NR2C2
PPARG	NR4A1
HNF4A	NR1D2
RORC	RARA
NR1H2	NR4A1
RORB	NR2C1
NR2C2AP	ESRRA
ESRRG	RXRG
NR4A2	RARB
RARB	NR2F1
RXRA	ESRRB
PPARD	RARA
RORB	NR1D1
AKT1	RARA
RXRG	NRBP1
NR4A2	RARG
PPARG	VDR
PDIA3	CANX
NR2C2AP	RARB
PPARA	ESR1
ESR2	ESRRB
RARB	NR0B2
ESRRB	NRBP1
UBA52	UBQLN1
RARB	NR1H2
RXRG	RARB
RARG	RARA
RXRA	HNF4A
PPARA	VDR
NR1D1	ESR1
RARB	HNF4A
HNF4G	NR2C2
RORB	ESRRA
ESRRG	NR4A2
HNF4A	PPARA
ESRRG	PPARA
RORA	NR1H2
ESRRG	RARB
RARG	RORC
RARA	NR4A1
NR2C2AP	PPARA
NR2C2AP	VDR
ESRRG	NR4A1
HNF4G	PPARG
NR2C1	RORC
AKT1	EP300
RXRA	RORB
THRA	PPARA
HNF4G	THRB
CREBBP	VDR
PPARD	PPARA
AKT1	NR4A1
NR2F6	THRA
NR4A2	PPARG
ATF6	HSPA5
PPARG	EP300
RARA	NRBP1
THRB	ESR1
NR4A1	VDR
NR2F1	NR4A1
HNF4A	NRBP1
NR2E1	THRA
