# Supplementary material for: Network-Based Study Reveals Potential Infection Pathways of Hepatitis-C Leading to Various Diseases
Source: PLoS One. 2014 Apr 17;9(4):e94029. doi: 10.1371/journal.pone.0094029 (PMC3990553; doi:10.1371/journal.pone.0094029)
Supplement: File S3 — Excel file containing human disease-gene association network. (XLS) [file pone.0094029.s003.xls]

## Sheet: all
Disease	Gene
11beta-hydroxylase activity	CYP11B1
18F-fluorodeoxyglucose uptake	VEGFA
1-hydroxypyrene, urinary	AHR
1-hydroxypyrene, urinary	CYP1A1
1-hydroxypyrene, urinary	GSTP1
1-hydroxypyrene, urinary	GSTT1
1-hydroxypyrene, urinary	UGT1A1
1-hyrdoxypyrene glucuronide concentrations	CYP1B1
2-Amino-1-methyl-6-phenylimidazo[4,5-b]pyridine	CYP1A2
5' CpG island hypermethylation	SFN
5-fluorouracil- related toxicity	DPYD
5-fluorouracil toxicity	DPYD
5-flurouracil toxicity	DPYD
abacavir hypersensitivity	HSPA1L
Abdominal adiposity and Hypertension	NPR3
abdominal aortic aneurysm	HMOX1
abdominal aortic aneurysm	MMP2
abdominal aortic aneurysm	MMP9
Abdominal aortic aneurysm	MTHFR
abdominal aortic aneurysm homocysteine hypertension	MTHFR
abdominal aortic aneurysm homocysteine hypertension	PON1
abdominal fat fatty acid glucose tolerance insulin lipids prostaglandin	PLIN
aberrant splicing	NF1
ability to taste phenylthiocarbamide	TAS2R38
abnormal splicing	PTPRC
abnormal urogenital development	WT1
abruptio placentae	MTHFD1
abruptio placentae	MTHFR
ABT-773 plasma levels	CYP3A5
ACE activity	ACE
ACEI-related cough	ACE
Acenocoumarol maintenance dosage	CNTN4
Acenocoumarol maintenance dosage	CYP2C18
Acenocoumarol maintenance dosage	CYP2C19
Acenocoumarol maintenance dosage	CYP4F2
acenocoumarol pharmacokinetics	CYP2C9
acenocoumarol response	CYP2C9
acetylcholinesterase; paraoxonase	ACHE
acetylcholinesterase; paraoxonase	PON1
Achilles tendinopathy	COL5A1
achilles tendon injuries	TNC
Achilles tendon pathology	COL5A1
Achilles tendon xanthomas	LDLR
achondroplasia	COL1A1
achromatopsia	CNGB3
acid lipase deficiency and cholesterol ester storage disease	LIPA
acne	CYP17A1
Acne Vulgaris|	AR
Acquired Immunodeficiency Syndrome|Disease Progression	ACSM4
Acquired Immunodeficiency Syndrome|HIV Infections	CD4
Acromegaly	GHR
Activated factor XII levels	F12
Activated Protein C Resistance|HELLP Syndrome	F5
Activated Protein C Resistance|Respiratory Distress Syndrome, Adult	F5
acute and chronic kidney transplant outcome	IFNG
acute and chronic kidney transplant outcome	IL10
acute anterior uveitis	HLA-B
Acute Coronary Syndrome	ACE2
acute coronary syndrome	CX3CR1
acute coronary syndrome	CYP1A1
Acute Coronary Syndrome	CYP2C19
acute coronary syndrome	F3
acute coronary syndrome	FGB
acute coronary syndrome	MMP3
acute coronary syndrome	NOS3
acute coronary syndrome	TLR4
acute coronary syndrome diabetes, type 2 hypertension	CD40
Acute Coronary Syndrome|	EGFR
Acute Coronary Syndrome|Cardiovascular Diseases|Coronary Artery Disease|	FCGR2A
acute graft-versus-host disease	IL4
acute leukemia	MTHFR
Acute lymphoblastic leukemia	C2orf3
Acute lymphoblastic leukemia	HAO1
Acute lymphoblastic leukemia	LOC285733
Acute lymphoblastic leukemia	MAN2A1
Acute lymphoblastic leukemia (childhood)	ARID5B
Acute lymphoblastic leukemia (childhood)	C12orf5
Acute lymphoblastic leukemia (childhood)	CEBPE
Acute lymphoblastic leukemia (childhood)	DDC
Acute lymphoblastic leukemia (childhood)	IKZF1
Acute lymphoblastic leukemia (childhood)	Intergenic
Acute lymphoblastic leukemia (childhood)	KCNE4
Acute lymphoblastic leukemia (childhood)	KCNMB2
Acute lymphoblastic leukemia (childhood)	KRTHB5
Acute lymphoblastic leukemia (childhood)	OR2C3
Acute lymphoblastic leukemia (childhood)	PARD3
Acute lymphoblastic leukemia (childhood)	RYR2
Acute lymphoblastic leukemia (childhood)	SIAT7C
Acute lymphoblastic leukemia (childhood)	ZNF230
acute myeloid leukemia	FAS
acute myeloid leukemia	MLH1
acute myocardial infarction	CD14
acute myocardial infarction	ESR1
acute myocardial infarction	THBD
acute neonatal disease and hyperammonemia	NAGS
acute pancreatitis	IL1RN
acute pancreatitis	TLR2
acute pancreatitis	TLR4
acute pancreatitis	CD14
acute renal allograft rejection	TNF
acute renal allograft rejection	VEGFA
acute respiratory distress syndrome IL* production	IL8
acute sensitivity to anti-acetylcholinesterases	ACHE
acyl-mycophenolic acid-glucuronide	UGT2B7
adaptability trait	DRD4
addiction to heroin	OPRM1
Addison's disease	CIITA
Addison's disease	CTLA4
Addison's disease	CYP2D6
Addison's disease	HLA-DQB1
Addison's disease	HLA-DRB1
Addison's disease	MICA
Addison's disease	VDR
Addison's disease diabetes, type 1 Graves' disease rheumatoid arthritis	FCRL3
Addison's disease Graves' disease	IFIH1
Addison's disease Graves' disease lupus erythematosus polyangitis Wegener's granulomatosis	FCGR3B
Addison's disease; Graves' disease	CYP27B1
adenocarcinoma of the lung	CYP1A1
Adenocarcinoma of the lung	OGG1
adenocarcinoma of the upper gastrointestinal tract.	NQO1
Adenocarcinoma|Adenocarcinoma, Mucinous|Carcinoma, Papillary|Carcinoma, Signet Ring Cell|Intestinal Neoplasms|Stomach Neoplasms	PSCA
Adenocarcinoma|Carcinoma, Squamous Cell|Deglutition Disorders|Head and Neck Neoplasms|Radiodermatitis	XRCC3
Adenocarcinoma|Carcinoma, Squamous Cell|Deglutition Disorders|Head and Neck Neoplasms|Radiodermatitis	XRCC6
Adenocarcinoma|Gastritis, Atrophic|Helicobacter Infections|Metaplasia|Stomach Neoplasms	IL8
Adenocarcinoma|Hematologic Diseases|Rectal Neoplasms	GSTP1
adenocarcinomas of the parotid gland	HRAS
adenomatous polyposis	APC
adenomatous polyposis coli	APC
adenomyosis endometriosis	COMT
Adenosine diphosphate-induced platelet aggregation	P2RY12
ADHD	DRD4
ADHD	HTR2A
ADHD	MAOA
ADHD	SNAP25
ADHD	THRB
ADHD | attention-deficit hyperactivity disorder	AK094352
ADHD | attention-deficit hyperactivity disorder	ASTN2
ADHD | attention-deficit hyperactivity disorder	ATP2C2
ADHD | attention-deficit hyperactivity disorder	BDNF
ADHD | attention-deficit hyperactivity disorder	C10orf79
ADHD | attention-deficit hyperactivity disorder	C9orf98
ADHD | attention-deficit hyperactivity disorder	CDH13
ADHD | attention-deficit hyperactivity disorder	CLYBL
ADHD | attention-deficit hyperactivity disorder	CREB5
ADHD | attention-deficit hyperactivity disorder	CRYGC
ADHD | attention-deficit hyperactivity disorder	CSMD2
ADHD | attention-deficit hyperactivity disorder	DNM1
ADHD | attention-deficit hyperactivity disorder	DRD1
ADHD | attention-deficit hyperactivity disorder	DRD4
ADHD | attention-deficit hyperactivity disorder	DRD5
ADHD | attention-deficit hyperactivity disorder	EREG
ADHD | attention-deficit hyperactivity disorder	FHIT
ADHD | attention-deficit hyperactivity disorder	FLJ34870
ADHD | attention-deficit hyperactivity disorder	FOXP1
ADHD | attention-deficit hyperactivity disorder	GPC6
ADHD | attention-deficit hyperactivity disorder	HAS3
ADHD | attention-deficit hyperactivity disorder	HTR1B
ADHD | attention-deficit hyperactivity disorder	HTR1E
ADHD | attention-deficit hyperactivity disorder	HTR2A
ADHD | attention-deficit hyperactivity disorder	HTR3B
ADHD | attention-deficit hyperactivity disorder	Intergenic
ADHD | attention-deficit hyperactivity disorder	ITGA11
ADHD | attention-deficit hyperactivity disorder	ITGAE
ADHD | attention-deficit hyperactivity disorder	MAN2A2
ADHD | attention-deficit hyperactivity disorder	MAOA
ADHD | attention-deficit hyperactivity disorder	MAP1B
ADHD | attention-deficit hyperactivity disorder	MGC33657
ADHD | attention-deficit hyperactivity disorder	MMP24
ADHD | attention-deficit hyperactivity disorder	MOBP
ADHD | attention-deficit hyperactivity disorder	MYT1L
ADHD | attention-deficit hyperactivity disorder	NAPRT1
ADHD | attention-deficit hyperactivity disorder	NT5DC3
ADHD | attention-deficit hyperactivity disorder	OXER1
ADHD | attention-deficit hyperactivity disorder	PNMT
ADHD | attention-deficit hyperactivity disorder	PPM1F
ADHD | attention-deficit hyperactivity disorder	REEP5
ADHD | attention-deficit hyperactivity disorder	SLC6A2
ADHD | attention-deficit hyperactivity disorder	SLC6A3
ADHD | attention-deficit hyperactivity disorder	SLC6A4
ADHD | attention-deficit hyperactivity disorder	SNAP25
ADHD | attention-deficit hyperactivity disorder	SUPT3H
ADHD | attention-deficit hyperactivity disorder	TFEB
ADHD | attention-deficit hyperactivity disorder	TLL2
ADHD | attention-deficit hyperactivity disorder	TPH2
ADHD | attention-deficit hyperactivity disorder	UNC5B
ADHD | attention-deficit hyperactivity disorder	ZNF544
ADHD and conduct disorder	AR
adipocyte size, large subcutaneous abdominal	LMNA
adiponectin	ADIPOQ
adiponectin	IRS1
adiponectin glucose insulin lipids	ADIPOQ
adiponectin hypertension plasminogen activator inhibitor-1	ADIPOQ
adiponectin insulin	ADIPOQ
Adiponectin levels	ADIPOQ
Adiponectin levels	ARL15
Adiponectin levels	Intergenic
adipose tissue lipoprotein lipase activity and lipoprotein lipid and glucose concentrations	LPL
adiposity	LYPLAL1
adiposity	MSRA
adiposity	TBCE
adiposity	TFAP2B
Adiposity and Abdominal Obesity	ADRA2A
Adiposity and Abdominal Obesity	LPL
Adiposity and Abdominal Obesity	NR3C1
adiposity and blood pressure	FTO
adrenomedullary hormone activity; sympathetic nervous function	ADRA2C
adrogen body mass insulin polycystic ovary syndrome	HSD17B6
adult atopic dermatitis	IL4R
adult brain tumors	CYP2E1
adult height urinary pyridinoline excretion	PTH
adult male height	CYP19A1
Adult onset multi/minicore myopathy	RYR1
adult T-cell leukemia	CDKN2A
Adult vitelliform macular dystrophy	RDS
adult-type hypolactasia	LCT
advanced colorectal cancer	CCND1
advanced prostate cancer	CYP11A1
advanced retinopathy of prematurity	NDP
adverse neonatal outcomes birth weight neuromotor symptoms respiratory distress syndrome, neonatal	SLC6A4
aerobic exercise capacity	ACTN3
aerobic fitness insulin	PPARD
aerobic fitness insulin	PPARGC1A
aerodigestive tract cancers	ADH1C
affective disorder	ACE
affective disorder	DRD3
affective disorder	NCAM1
affective disorder	PLA2G2A
affective disorder	SLC6A4
affective psychoses	BDNF
aflatoxin-albumin	CYP3A5
aflatoxin-related hepatocarcinogenesis	GSTM1
age	HLA-A
age at first coronary bypass operation	GP1BA
age of menarche	ESR1
age of menarche	LEP
Age-associated memory impairment	ACE
age-associated memory impairment	APOC1
ageing	IL6
agenesis of the corpus callosum	SLC12A6
age-related macular degeneration	ARMS2
Age-related macular degeneration	CFH
age-related macular degeneration	ERCC6
Age-related macular degeneration (wet)	HTRA1
age-related skeletal disorders	KL
aggression	SLC6A4
aggression, impulsivity, and central nervous system serotonergic responsivity	MAOA
aggressive behavior	HTR1B
aggressive behavior	SLC6A4
aggressive behavior	TPH1
aggressive behavior of chondrosarcoma	TP53
aggressive personality traits	COMT
aging	AKAP10
aging	IL10
aging	KL
Aging	LRP1B
aging and longevity	GPX1
aging and longevity	SOD2
Aging traits	CCDC60
Aging traits	GALNT13
Aging traits	GNG4
Aging traits	Intergenic
Aging traits	KCNAB1
Aging traits	KLHL25
Aging/ Telomere Length	MSRA
Aging/ Telomere Length	NDUFA8
agranulocytosis	NQO2
agranulocytosis	UGT1A1
AIDS	CCR2
AIDS	HLA-B
AIDS	Intergenic
AIDS	RXRG
AIDS	SOX5
AIDS	TGFBRAP1
AIDS progression	BAT1
AIDS progression	HCP5
AIDS progression	HLA-C
AIDS progression	LTB
AIDS progression	MCCD1
AIDS progression	MICB
AIDS progression	RNF39
AIDS progression	TNF
AIDS progression	ZNRD1
AIDS-Related Opportunistic Infections|HIV Infections|Tuberculosis	UGT2B7
airway hyperresponsiveness	KCNS3
Airway Obstruction|Asthma	MMP1
Alagille syndrome	JAG1
albumin bone density calcium fractures, vertebral hyperparathyroidism kidney stone disease	CASR
albuminuria	AGT
albuminuria	NPPA
albuminuria among aboriginal Australians	TP53
albuminuria hypertension	ACE
albuminuria hypertension	ADD1
albuminuria retinopathy, diabetic	SERPINE1
albuminuria; fibrinogen	LPL
Albuminuria|Chronic renal failure|Diabetes mellitus type II|Diabetes Mellitus, Insulin-Dependent|Diabetes Mellitus, Type 1|Diabetes Mellitus, Type 2|Diabetic Nephropathies|Diabetic Nephropathy|Glycosuria|Kidney Failure, Chronic|Proteinuria	HNF1A
alcohol	ADH4
alcohol	DRD2
alcohol	DRD4
alcohol	MTHFR
alcohol	OPRM1
alcohol abuse	ADH1B
alcohol abuse	ADH1C
alcohol abuse	ADH4
alcohol abuse	ALDH2
alcohol abuse	CRHR1
alcohol abuse	DRD1
alcohol abuse	DRD2
alcohol abuse	DRD4
alcohol abuse	GABRA1
alcohol abuse	GABRA6
alcohol abuse	IL8
alcohol abuse	MAOA
alcohol abuse	NPY
alcohol abuse	NQO2
alcohol abuse	OPRK1
alcohol abuse	OPRM1
alcohol abuse	PDYN
alcohol abuse	SNCA
alcohol abuse	TAS2R16
alcohol abuse	TAS2R38
alcohol abuse	TNF
alcohol abuse	TPH1
alcohol abuse cirrhosis, alcoholic pancreatitis, chronic	ADH1B
alcohol abuse cirrhosis, alcoholic pancreatitis, chronic	ADH1C
alcohol abuse cirrhosis, alcoholic pancreatitis, chronic	ALDH2
alcohol abuse drug dependence	CNR1
alcohol abuse substance abuse	SLC6A4
alcohol abuse; behavior problems	HTR2A
alcohol abuse; blood pressure, arterial	DRD4
alcohol abuse; impulse control disorder	DRD3
alcohol abuse; neuroticism	GABRA6
alcohol abuse; nicotine dependence	SLC18A2
alcohol abuse; smoking behavior	ALDH1A1
alcohol consumption	CHRM5
alcohol consumption	GABRB2
alcohol consumption	GAD1
alcohol consumption	MAPK1
alcohol consumption	MPDZ
alcohol consumption	PPP1R1B
alcohol craving	OPRM1
Alcohol dependence	CAST
alcohol dependence	CCKAR
alcohol dependence	CNR1
alcohol dependence	DRD2
Alcohol dependence	ERAP1
Alcohol dependence	ESR1
alcohol dependence	GABRA1
alcohol dependence	GABRA2
alcohol dependence	GABRA6
alcohol dependence	GABRB1
alcohol dependence	GABRG2
alcohol dependence	HTR1B
alcohol dependence	HTR2A
Alcohol dependence	Intergenic
alcohol dependence	NPY
Alcohol dependence	PECR
Alcohol dependence	PPP2R2B
alcohol dependence	ZNF699
Alcohol dependence	ADCY3
Alcohol dependence	ARL6IP5
Alcohol dependence	CARS
Alcohol dependence	CC2D2B
Alcohol dependence	CPE
Alcohol dependence	DNASE2B
Alcohol dependence	GATA4
Alcohol dependence	GRM5
Alcohol dependence	ID4
Alcohol dependence	Intergenic
Alcohol dependence	NAP1L4
Alcohol dependence	OSBPL5
Alcohol dependence	PHLDA2
Alcohol dependence	PKNOX2
Alcohol dependence	SH3BP5
Alcohol dependence	SLC10A2
Alcohol dependence	SLC22A18
Alcohol dependence	SNORA54
Alcohol dependence	SYNE1
Alcohol dependence	TPK1
Alcohol dependence	ZNF285A
alcohol dependence drug dependence	OPRM1
alcohol dependence; cocaine dependence	ADH4
alcohol dependence; drug dependence	ADH4
alcohol dependency	ADH1C
alcohol dependency	OPRM1
alcohol effects	GABRA2
alcohol intake	SLC6A4
alcohol liver disease	ALDH2
alcohol use	SLC6A4
alcohol withdrawal	NPY
alcohol withdrawal alcoholism	GABRA1
Alcohol Withdrawal Seizures|Alcoholism|Disease Models, Animal|	MPDZ
alcohol withdrawl seizure and delirium tremens	SLC6A3
alcohol-dependence	GABRB2
alcohol-dependence	GABRG2
alcoholic liver disease	CD14
alcoholism	ACE
alcoholism	ADH1B
alcoholism	ALDH2
alcoholism	ARSA
alcoholism	BDNF
alcoholism	CCKAR
alcoholism	CNR1
alcoholism	COMT
alcoholism	CYP2E1
alcoholism	DRD1
alcoholism	DRD2
alcoholism	DRD4
alcoholism	FYN
alcoholism	GABRA2
alcoholism	GALR3
alcoholism	GRIN1
alcoholism	HNMT
alcoholism	HTR1B
Alcoholism	HTR3B
alcoholism	IL1RN
alcoholism	MAOA
alcoholism	NPY
alcoholism	OPRM1
alcoholism	OPRS1
alcoholism	SLC6A4
alcoholism	TH
alcoholism	TPH1
alcoholism personality disorders	MAOA
alcoholism; alcohol withdrawal	DBH
alcoholism; delirium tremens, alcohol-induced	SLC6A3
alcoholism; pancreatitis; pancreatitis, alcoholic	CEL
alcoholism; renal disease, end stage	ACE
alcoholism; renal disease, end stage	DRD2
Alcoholism|Cocaine-Related Disorders|	CHRNA5
Alcoholism|Cocaine-Related Disorders|	TACR3
Alcoholism|Hypertension	COMT
Alcoholism|Liver Diseases, Alcoholic	IL10
alcoholism-related traits	GRIN1
alcoholism-related traits	GRIN2B
Alcohol-Related Disorders|Cocaine-Related Disorders|	PDYN
alcohol-related phenotypes nicotine	CHRNA4
alcohol-related phenotypes nicotine	CHRNB2
alcohol-withdrawal delirium	TH
aldosterone	CYP11B1
aldosterone angiotensin II hypertension	CYP11B2
aldosterone blood pressure, arterial kidney function left ventricular function	ABCB1
aldosterone hypertension	CYP11B2
aldosterone responsiveness to angiotensin	NPPA
aldosterone responsiveness to the renin-angiotensin system	REN
allele frequency/ normal	IL4R
Allergic asthma	IL4R
allergic bronchopulmonary aspergillosis ABPA	CFTR
allergic disease	IFNGR1
allergic disease	LTC4S
allergic diseases	FCER1A
allergic diseases	STAT6
Allergic diseases (bronchial asthma. atopic dermatitis and/or food-related anaphylaxis)	STAT6
allergic reaction, betalactam	IL13
allergic reaction, betalactam	IL4R
allergic rhinitis	ADAM33
allergic rhinitis	CCL5
allergic rhinitis	HLA-DQA1
allergic rhinitis	HLA-DQB1
allergic rhinitis	IFNG
allergic rhinitis	IL13
allergic rhinitis	IL18
allergic rhinitis	LTC4S
allergic rhinitis	TGFB1
allergic rhinitis	TNF
allergic rhinitis asthma	FCGR2A
allergic rhinitis dermatitis and eczema fatty acid	FADS1
allergic rhinitis dermatitis and eczema fatty acid	FADS2
allergies	MS4A1
allergies; common cold	IFNG
allergy	HLA-DQA1
allergy	HLA-DQB1
allergy	HLA-DRB1
allergy	IL7R
allergy asthma	NOS3
allergy dermatitis and eczema	CD14
allergy, latex; latex allergy	HLA-DQB1
allogeneic stem cell transplantation	CTLA4
allogeneic stem cell transplantation	MIF
allograft dysfunction, renal	IL10
allograft dysfunction, renal	TNF
allograft outcome	IFNG
allograft outcome	IL10
allograft outcome	TGFB1
allograft outcome	TNF
alopecia areata	HLA-A
alopecia areata	IL1RN
alopecia areata	MIF
alopecia areata	PTPN22
Alopecia|	EDA2R
alpha 1-antitrypsin deficiency	HLA-DRB1
alpha 1-antitrypsin deficiency	serpin
alpha 1-antitrypsin deficiency	SERPINA1
alpha 1-antitrypsin indicate a single origin for deficiency allele PI Z	SERPINA1
alpha thalassemia and Hb S	Hb
alpha-2-macroglobulin concentration obesity	A2M
alpha-fetoprotein	AFP
alphal-antitrypsin deficiency	SERPINA1
alpha-particle carcinogenesis	TP53
alprazolam pharmacokinetics	CYP3A5
ALS/amyotrophic lateral sclerosis	MT2A
ALS/amyotrophic lateral sclerosis	MT3
ALS/amyotrophic lateral sclerosis	MT-ND5
ALS/amyotrophic lateral sclerosis	OGG1
ALS/amyotrophic lateral sclerosis	PON1
ALS/amyotrophic lateral sclerosis	PON2
ALS/amyotrophic lateral sclerosis	PON3
ALS/amyotrophic lateral sclerosis	PRPH
ALS/amyotrophic lateral sclerosis	SMN1
ALS/amyotrophic lateral sclerosis	SOD1
ALS/amyotrophic lateral sclerosis	VEGFA
altered B vitamin/thiol metabolism	MTRR
altered brain levels of apolipoprotein E	APOE
altered cell-cycle	Cdc25A
altered efflux of the P-glycoprotein substrate rhodamine	ABCB1
altered lipid levels	APOB
altered lipid oxidation and early insulin secretion	PPARGC1A
altered OATP-C transport activity	SLCO1B1
altered urinary albumin/creatinine values	BDKRB2
Altitude Sickness|	NOS3
alveolar echinococcosis	HLA-DRB1
Alzheimer Disease|Psychomotor Agitation	APOE
Alzheimer`s disease	A2M
Alzheimer`s Disease	APOE
Alzheimer`s Disease	BCHE
alzheimer`s Disease	IL4
Alzheimers disease	GSK3B
Alzheimer's Disease	A2M
Alzheimer's disease	ABCA1
Alzheimer's Disease	ABCA12
Alzheimer's disease	ABCA2
Alzheimer's Disease	ABCB1
Alzheimer's Disease	ACE
Alzheimer's Disease	AHSG
Alzheimer's Disease	APBB1
Alzheimer's Disease	APBB3
Alzheimer's disease	APH1B
Alzheimer's Disease	APOA1
Alzheimer's Disease	APOC1
Alzheimer's Disease	APOC3
Alzheimer's Disease	APOD
Alzheimer's Disease	APOE
Alzheimer's Disease	APP
Alzheimer's Disease	BACE1
Alzheimer's Disease	BCHE
Alzheimer's Disease	BDNF
Alzheimer's disease	CD33
Alzheimer's Disease	CDC2
Alzheimer's Disease	CHAT
Alzheimer's disease	CLU
Alzheimer's disease	CR1
Alzheimer's Disease	CST3
Alzheimer's disease	CTNNA3
Alzheimer's Disease	CTSD
Alzheimer's Disease	CYP2D6
Alzheimer's Disease	CYP46
Alzheimer's Disease	CYP46A1
Alzheimer's disease	DAPK1
Alzheimer's disease	DISC1
Alzheimer's Disease	DLD
Alzheimer's Disease	DLST
Alzheimer's disease	DNMBP
Alzheimer's Disease	ESR1
Alzheimer's disease	F13A1
Alzheimer's disease	FAM113B
Alzheimer's Disease	FGF1
Alzheimer's Disease	FYN
Alzheimer's Disease	GAPDH
Alzheimer's Disease	GAPDHS
Alzheimer's Disease	GSTO1
Alzheimer's Disease	GSTO2
Alzheimer's Disease	HHEX
Alzheimer's Disease	HLA-A
Alzheimer's Disease	HLA-DRB1
Alzheimer's Disease	HSPA1B
Alzheimer's Disease	HTR2A
Alzheimer's Disease	HTR6
Alzheimer's Disease	ICAM1
Alzheimer's Disease	IDE
Alzheimer's disease	IL18
Alzheimer's Disease	IL1A
Alzheimer's Disease	IL1B
Alzheimer's Disease	IL1RN
Alzheimer's disease	Intergenic
Alzheimer's disease	IREB2
Alzheimer's Disease	LDLR
Alzheimer's Disease	LPA
Alzheimer's Disease	LPL
Alzheimer's Disease	LRP1
Alzheimer's Disease	LRPAP1
Alzheimer's Disease	LTA
Alzheimer's Disease	MAOA
Alzheimer's Disease	MAPK8IP1
Alzheimer's Disease	MAPT
Alzheimer's Disease	MME
Alzheimer's Disease	MPO
Alzheimer's Disease	MTHFR
Alzheimer's Disease	MTR
Alzheimer's Disease	NCSTN
Alzheimer's disease	NOS1
Alzheimer's Disease	NOS3
Alzheimer's disease	NOTCH4
Alzheimer's Disease	NTF3
Alzheimer's Disease	OLR1
Alzheimer's disease	PARP1
Alzheimer's Disease	PAX2
Alzheimer's disease	PCDH11X
Alzheimer's disease	PICALM
Alzheimer's Disease	PIN1
Alzheimer's Disease	PLAU
Alzheimer's Disease	PNMT
Alzheimer's Disease	PON1
Alzheimer's Disease	PON2
Alzheimer's Disease	POU2F1
Alzheimer's Disease	PPARA
Alzheimer's Disease	PRNP
Alzheimer's Disease	PSEN1
Alzheimer's Disease	PSEN2
Alzheimer's disease	PSENEN
Alzheimer's disease	PTGS2
Alzheimer's disease	PVRL2
Alzheimer's Disease	RFC3
Alzheimer's Disease	SASH1
Alzheimer's Disease	SERPINA3
Alzheimer's Disease	SNCA
Alzheimer's Disease	SOAT1
Alzheimer's disease	SOD2
Alzheimer's disease	SORL1
Alzheimer's Disease	STH
Alzheimer's Disease	TCN2
Alzheimer's Disease	TF
Alzheimer's Disease	TFAM
Alzheimer's Disease	TFCP2
Alzheimer's Disease	TNF
Alzheimer's Disease	TOMM40
Alzheimer's Disease	TTLL7
Alzheimer's Disease	UBQLN1
Alzheimer's disease	UCHL1
Alzheimer's disease	USF1
Alzheimer's disease	USF2
Alzheimer's Disease	VLDLR
Alzheimer's Disease	WT1
Alzheimer's disease	ZNF224
Alzheimer's disease	APOE
Alzheimer's disease	CARD8
Alzheimer's disease	CDK5
Alzheimer's disease	CHRNA7
Alzheimer's disease	IL1B
Alzheimer's disease	intergenic
Alzheimer's disease	MAPT
Alzheimer's disease	NPC1
Alzheimer's disease	OLIG2
Alzheimer's disease	PCDH11X
Alzheimer's disease	VEGFA
Alzheimer's disease (late onset)	APOE
Alzheimer's disease (late onset)	GAB2
Alzheimer's Disease and Vascular Dementia	IL1B
Alzheimer's disease cognitive function	HMGCR
Alzheimer's disease cognitive function	NP
Alzheimer's disease dementia	IGF1R
Alzheimer's disease dementia, vascular	MMP1
Alzheimer's disease dementia, vascular	MMP3
Alzheimer's disease dementia, vascular	MMP9
Alzheimer's disease depressive disorder, major	TFCP2
Alzheimer's disease Parkinson's disease	TFAM
Alzheimer's Disease/Coronary artery disease	PON1
Alzheimer's disease; Abeta load in brain	PSEN1
Alzheimer's disease; aggressive behavior	TPH1
Alzheimer's disease; anxiety disorder; depression; psychoses; aggressive behavior	HTR2A
Alzheimer's disease; atherosclerosis, coronary	PON1
Alzheimer's disease; attention deficit disorder; conduct disorder; oppositional defiant disorder; dementia, frontotemporal	APP
Alzheimer's disease; cognitive function	NQO1
Alzheimer's disease; dementia	CDC2
Alzheimer's disease; dementia	HSPA1A
Alzheimer's disease; dementia	TNF
Alzheimer's disease; dementia, vascular	APOE
Alzheimer's disease; dementia, vascular	PON2
Alzheimer's disease; depressive disorder, major	M6PR
Alzheimer's disease; Parkinson's disease	APOE
Alzheimer's disease; Parkinson's disease	MAOA
Alzheimer's disease; Parkinson's disease	MMP3
Alzheimer's disease; Parkinson's disease; multiple system atrophy	BDNF
Alzheimer's disease; Parkinson's disease; progressive supranuclear palsy; dementia, frontotemporal; multiple system atropy	LRRK2
Alzheimer's disease; psychoses	HTR2A
Alzheimer's disease; psychosis	HTR2A
Alzheimer's disease; vascular endothelial growth factor levels	VEGFA
amenorrhea premature ovarian failure	BMP15
aminoaciduria; glucosuria	TCF1
amitriptyline metabolism	CYP2C19
amitriptyline; nortriptyline	CYP2D6
amlodipine pharmacokinetics	ABCB1
amlodipine pharmacokinetics	CYP3A5
amphetamine response	SLC6A2
amyloid cardiomyopathy	TTR
amyloid polyneuropathy	TTR
amyloidosis	MEFV
amyloidosis	NLRP3
amyloidosis	SAA1
amyloidosis	TNFRSF1A
amyloidosis Familial Mediterranean Fever	TLR2
amyloidosis; Familial Mediterranean Fever	MEFV
amyloidosis; Familial Mediterranean Fever	SAA1
amyloidotic vitreous opacities Asparagine for isoleucine at position 84	TTR
Amyotrophic lateral sclerosis	ATXN1
Amyotrophic lateral sclerosis	B4GALT6
Amyotrophic lateral sclerosis	C9orf72
Amyotrophic lateral sclerosis	CNTN4
Amyotrophic lateral sclerosis	CSNK1G3
Amyotrophic lateral sclerosis	DISC1
Amyotrophic lateral sclerosis	DPP6
Amyotrophic lateral sclerosis	EFEMP1
Amyotrophic lateral sclerosis	IFNK
Amyotrophic lateral sclerosis	Intergenic
Amyotrophic lateral sclerosis	ITPR2
Amyotrophic lateral sclerosis	KIAA1727
Amyotrophic lateral sclerosis	KIFAP3
Amyotrophic lateral sclerosis	LIPC
Amyotrophic lateral sclerosis	MOBKL2B
Amyotrophic lateral sclerosis	NT5C1A
Amyotrophic lateral sclerosis	Pending
Amyotrophic lateral sclerosis	RBMS1
Amyotrophic lateral sclerosis	SCN7A
Amyotrophic lateral sclerosis	SELL
Amyotrophic lateral sclerosis	SEMA6A
Amyotrophic lateral sclerosis	SLC39A11
Amyotrophic lateral sclerosis	SUSD1
Amyotrophic lateral sclerosis	UNC13A
Amyotrophic lateral sclerosis	ZFP64
Amyotrophic lateral sclerosis	ZNF746
amyotrophic lateral sclerosis cause novel protein interactions	SOD1
Amyotrophic Lateral Sclerosis|	PON1
analgesic response	PTGS2
anaplastic astrocytoma; glioblastoma multiforme	EGFR
anaplastic astrocytoma; glioblastoma multiforme	PTEN
ANCA positive patients	HLA-A
androgen	SRD5A2
androgen deprivation therapy response prostate specific antigen	KLK3
androgen insensitivity syndrome	AR
androgen levels	AR
anemia C-reactive protein	ACE
anemia, aplastic	TERC
anemia, aplastic	TERF1
anemia, aplastic	TERF2
anemia, iron deficiency	CYP1A1
anemia, malaria related; malaria, cerebral	CR1
Anemia, Sickle Cell|Lung Diseases|Syndrome	HLA-DQB1
Anemia, Sickle Cell|Lung Diseases|Syndrome	HLA-DRB1
anemia; thrombocytopenic purpura, idiopathic	CTLA4
Anemia|Gastritis, Atrophic|Nervous System Diseases|Vitamin B 12 Deficiency	MTHFR
anesthesia effects diazepam pharmacokinetics	CYP2C19
aneurysm, abdominal aortic	HMOX1
aneurysm, abdominal aortic	PLA2G7
aneurysm, abdominal aortic	SERPINE1
aneurysm, intracranial	TNFRSF13B
aneurysmal subarachnoid hemorrhage	APOE
anger-related traits	TPH1
angina	CPB2
angina	FGA
angina	FGB
angina	GP1BA
angina	TAF1
angina, unstable	NOS3
Angina, Unstable|Coronary Artery Disease	BDNF
angina, vasospastic	NOS3
angina, vasospastic atherosclerosis, coronary	KL
angioedema	XPNPEP2
angiomyolipomas, renal	IFNG
Angiotensin-converting enzyme activity	ABO
Angiotensin-converting enzyme activity	ACE
angiotensin-converting enzyme genotype	ACE
angiotensin-converting enzyme inhibitor-related cough	ACE
angiotensin-converting enzyme inhibitors	ACE
angiotensinogen concentrations	AGT
ankylosing spondylitis	HLA-B
ankylosing spondylitis	IL1F10
ankylosing spondylitis	IL1R1
ankylosing spondylitis	IL1RN
ankylosing spondylitis	MICA
ankylosing spondylitis	PDCD1
ankylosing spondylitis	TNF
ankylosing spondylitis independent of HLA-B27	HLA-B
anomalous connection of pancreatobiliary ducts	RAS
anorexia nervosa	AGRP
anorexia nervosa	BDNF
anorexia nervosa	COMT
anorexia nervosa	KCNN3
Anorexia Nervosa	SLC6A2
anorexia nervosa	SLC6A4
anorexia nervosa	UCP2/UCP3
anorexia nervosa	SPATA17
anorexia nervosa and food intake	SLC6A4
anorexia nervosa bulimia	CLOCK
anorexia nervosa obesity	RETN
anorexia nervosa; bulimia	BDNF
anorexia nervosa; bulimia	NTRK2
anorexia nervosa; bulimia nervosa	HTR2A
anovulation and fecundity	DRD2
ANS function	ADRA2B
Anthracosis|	CASP8
anthropometric and metabolic traits, relative to cardiovascular risk	AGTR1
anthropometric parameters diabetes, type 2 insulin	PTPN1
Anthropometric traits	AMPA 1
Anthropometric traits	CRIM1
Anthropometric traits	FAM14B
Anthropometric traits	GRIA1
Anthropometric traits	Intergenic
Anthropometric traits	LOC122509
Anthropometric traits	MAX
Anthropometric traits	SEZ6L2
Anthropometric traits	SGCD
Anthropometric traits	ZNF498
anti-atherogenic lipoprotein profile	APOE
anticholinergic challenge-induced memory impairment	APOE
anticoagulant complications	CYP2C9
anticoagulant complications	VKORC1
anticoagulant complications; bleeding complications	CYP2C9
anticoagulant complications; bleeding events, warfarin therapy-related; overanticoagulation, warfarin therapy-related	CYP2C9
anticoagulant response of acenocoumarol	CALU
Anti-cyclic Citrullianted Peptide Antibody	BTNL2
Anti-cyclic Citrullianted Peptide Antibody	HLA-DRA
anti-cyclic citrullinated peptide antibodies rheumatoid arthritis	PADI4
antidepressant medication intolerance.	HTR2A
antidepressant response	KCNK2
antiemetic response	ABCB1
anti-GAD65 antibody	IL18
anti-GBM disease	FCGR2B
anti-GBM disease	FCGR3A
antihypertensive response to metoprolol.	ADRB1
antilipolytic insulin sensitivity	USF1
anti-myeloperoxidase subtypes of ANCA-associated systemic vasculitides	ITGB2
antineutrophil cytoplasmic antibody; (ANCA)-associated vasculitis	HLA-DRB1
antioxidant status	AGER
antiphospholipid syndrome	F2
antiphospholipid syndrome	FCGR2A
antiphospholipid syndrome	HLA-DMA
antiphospholipid syndrome thrombosis	SELPLG
Antiphospholipid Syndrome|Thrombosis	F13A1
antiproteinuric effect of angiotensin I-converting enzyme inhibitors	ACE
antipsychotic agent-induced weight gain	HTR2C
anti-Ro 52-kd autoantibodies	TRIM21
antisense paternal transcript and loss of imprinting	KCNQ1
antisocial behavior conduct disorder	DRD2
antisocial behavior conduct disorder	DRD4
antisocial behavioural traits	AR
antisocial behavioural traits	NR4A2
antisocial personality disorder	MAOA
anxiety	MME
Anxiety and hostility and depression	SLC6A4
anxiety depression neuroticism psychological distress	PLXNA2
anxiety disorder	ADORA1
anxiety disorder	ADORA2A
anxiety disorder	MAOA
anxiety disorder	SLC6A4
anxiety disorder	TFAP2B
anxiety disorder migraine	SLC6A4
anxiety disorder panic disorder	DBI
anxiety disorder; alcohol abuse	SLC6A4
anxiety disorder; blood pressure, arterial; memory impairment	GABRA6
anxiety disorder; depression	TPH1
anxiety disorder; depressive disorder, major; neuroticism	GAD1
anxiety disorder; depressive disorder, major; panic disorder	MAOA
anxiety disorders	SLC6A4
anxiety symptoms	SLC6A4
Anxiety traits	SLC6A4
anxiety-related temperament and behavior problems	SLC6A4
anxiety-related traits	SLC6A4
Aortic Aneurysm, Abdominal	TGFBR2
Aortic atherosclerosis in diabetes mellitus	ACE
aortic dissection	MMP9
aortic dissection atherosclerosis, coronary stroke	VKORC1
Aortic root size	CCDC100
Aortic root size	HMGA2
Aortic root size	LOXL1
Aortic root size	PALMD
Aortic root size	PDE3A
Aortic root size	PPIC
Aortic root size	SGSM2
Aortic root size	SMG6
Aortic root size	SRR
Aortic root size	TSR1
aortic stenosis	MMP3
aortic stiffness and disease severity	FBN1
aortoarteritis	HLA-DRB1
aplastic anaemia	TERT
aplastic anemia, acquired	CYP2E1
aplastic anemia, acquired	IFNG
apo A-II gene polymorphism	APOA2
ApoA5 diabetes, type 2 triglycerides	APOA5
ApoB-48	MTTP
apolipoprotein A-I levels	APOA1
apolipoprotein B gene polymorphism	APOB
apolipoprotein C3 haplotype specified by the SstI polymorphism	APOC2
apolipoprotein E mutation [apolipoprotein E (delta149 Leu)]	APOE
apolipoprotein[a] null allele	APOA
apparent beta-hexosaminidase A pseudodeficiency	HEXA
appendicitis	IL6
ARDS	ACE
ARDS mortality	CMA1
argyrophilic grain disease	A2M
aromatase excess syndrome	CYP19A1
arrhythmia, cardiac	EDN1
Arrhythmias, Cardiac|Cardiomyopathy, Dilated|Death, Sudden, Cardiac|	HRC
arsenic metabolism	AS3MT
arsenic metabolism	GSTM1
arsenic metabolism	GSTT1
arsenic metabolism	MTHFR
arsenic metabolism	MTR
arsenic toxicity	GSTP1
arsenic toxicity	GSTT1
arterial disease	NOS3
arterial stiffness	ADD1
Arterial stiffness	COL4A1
arterial stiffness	MMP9
arterial stiffness	NOS3
arterial wall changes	GNB3
arterial wall thickness	APOE
arteriovenous dysplasias brain hemorrhage	ACVRL1
arteriovenous dysplasias brain hemorrhage	ENG
arteriovenous fistulas	HMOX1
Arthralgia|Osteoarthritis, Hip	COMT
arthritis	CYP1A1
arthritis	FCGR2A
arthritis	FCGR3A
arthritis	ICAM1
arthritis	IL10
arthritis	IL1A
arthritis	MMP3
arthritis	PARP1
Arthritis (juvenile idiopathic)	HLA-DRB1
Arthritis (juvenile idiopathic)	VTCN1
arthritis lupus erythematosus	IFNGR1
arthritis lupus erythematosus	IFNGR2
arthritis lymphopenia nephritis, lupus	CRP
arthritis lymphopenia nephritis, lupus	FCGR2A
arthritis lymphopenia nephritis, lupus	FCGR3A
arthritis lymphopenia nephritis, lupus	FCGR3B
arthritis lymphopenia nephritis, lupus	IL1RN
arthritis, juvenile	CALCR
arthritis, juvenile	MIF
arthritis, juvenile	VDR
Arthritis, Psoriatic	HLA-C
arthritis, psoriatic	NFKB1
arthritis, rheumatoid	CTLA4
arthritis, rheumatoid	FCGR2A
arthritis, rheumatoid	HLA-DQA1
arthritis, rheumatoid	HLA-DRB1
Arthritis, Rheumatoid	PTPN22
arthritis, rheumatoid	RAGE
Arthritis, Rheumatoid|	BAT1
Arthritis, Rheumatoid|	DNASE2
Arthritis, Rheumatoid|	IRF5
Arthritis, Rheumatoid|	STAT4
Arthritis, Rheumatoid|	TNF
Arthritis, Rheumatoid|	TRAF1
Arthritis, Rheumatoid|Sjogren's Syndrome	HLA-DRB1
arthritis; Familial Mediterranean Fever	MEFV
Arthritis|Crohn Disease	FCRL3
arylsulfatase A pseudodeficiency	ATP7B
asbestos-associated pulmonary disorders	GSTM1
asbestos-associated pulmonary disorders	NAT2
asbestosis or pleural plaques	EPHX1
asbestosis or pleural plaques	GSTP1
Asperger syndrome	DISC1
aspergillosis	TLR1
aspergillosis	TLR6
aspirin resistance	ITGB3
Aspirin-induced asthma	LTC4S
Asthenozoospermia	ATP6
Asthenozoospermia	CYTB
asthma	ABO
asthma	ACE
asthma	ADAM33
asthma	ADRB2
asthma	AICDA
asthma	ALOX5
asthma	ALOX5AP
asthma	AOAH
asthma	BAT1
Asthma	BDKRB2
asthma	C3
asthma	CCL11
asthma	CCL2
asthma	CCL5
asthma	CCR3
asthma	CCR5
asthma	CD14
asthma	CHRM1
asthma	CLCA1
asthma	CMA1
asthma	CRB1
asthma	CRHR1
asthma	CTLA4
asthma	CXCR3
asthma	CYP1A1
asthma	CYP2J2
asthma	CYSLTR1
asthma	CYSLTR2
asthma	DAP3
asthma	DEFB1
asthma	DENND1B
Asthma	EDN1
asthma	EGFR
asthma	FCGR1B
asthma	GATA3
asthma	GPR44
asthma	GSTM1
asthma	GSTM3
asthma	GSTP1
asthma	GSTT1
asthma	HAVCR1
asthma	HLA
asthma	HLA-DQA1
asthma	HLA-DQB1
asthma	HLA-DRB1
Asthma	HNMT
asthma	IFNG
Asthma	IL10
asthma	IL12B
asthma	IL13
asthma	IL13RA1
asthma	IL15
asthma	IL16
asthma	IL17F
asthma	IL18
Asthma	IL1B
Asthma	IL1RA
asthma	IL4
asthma	IL4R
asthma	IL9
asthma	IRF1
asthma	KDR
asthma	KIAA1271
Asthma	LTA
asthma	LTC4S
asthma	MMP9
asthma	MT-CO2
Asthma	MUC7
asthma	MYLK
asthma	NAT1
asthma	NAT2
asthma	NOS1
asthma	NOS2A
asthma	NOS3
asthma	ORMDL3
asthma	PAFAH
asthma	PDE4D
asthma	PDGFRA
Asthma	PGDS
asthma	PHF11
asthma	PTGDR
asthma	RAD50
asthma	RNASE3
asthma	RUNX1
asthma	SCG3
asthma	SCGB1A1
Asthma	SCGB3A2
asthma	STAT3
asthma	STAT4
asthma	STIP1
asthma	TAP1
asthma	TBX21
asthma	TBXA2R
asthma	TIMD4
asthma	TLR10
Asthma	TLR2
asthma	TLR4
asthma	TNF
Asthma (childhood onset)	CHCHD9
Asthma (childhood onset)	TLE4
asthma (childhood)	IL12B
Asthma (toluene diisocyanate-induced)	CTNNA3
Asthma (toluene diisocyanate-induced)	Intergenic
asthma and atopy	CHRM3
asthma and IgE in childhood	IL4
asthma asthma, aspirin-intolerant	PTGER2
asthma asthma, aspirin-intolerant	PTGER3
asthma asthma, aspirin-intolerant	PTGER4
asthma asthma, aspirin-intolerant	PTGIR
asthma asthma, aspirin-intolerant	TBXA2R
asthma atopy	CD86
asthma atopy	CX3CL1
asthma atopy	CYSLTR1
asthma atopy	DEFB1
asthma atopy	IL18
asthma atopy	IL5
asthma atopy	NOS2A
asthma atopy IgE	LELP1
asthma bronchodilator response IgE lung function	IL13
asthma bronchodilator response IgE lung function	IL4R
asthma dermatitis and eczema	CYSLTR1
asthma eczema	FLG
asthma IgE	C5orf20
asthma IgE	CD40
asthma IgE	LTC4S
asthma IgE	MYLK
asthma IgE	NOS1
asthma IgE	SPP1
asthma IgE levels	IL13
asthma IgE levels	IL4
asthma IgE wheezing	ITGB3
Asthma in men	IL1B
asthma respiratory syncytial virus	IL8
asthma respiratory syncytial virus	SFTPC
asthma rheumatoid arthritis	PTPN22
Asthma severity	ADRB2
Asthma severity	IL4
Asthma severity	TGFB1
Asthma smokers	ADRB2
asthma, aspirin-induced	LTC4S
asthma, aspirin-induced	MS4A2
asthma, aspirin-intolerant	ADAM33
asthma, aspirin-intolerant	HLA-DPB1
asthma, aspirin-intolerant	TNF
asthma, dust mite-sensitive	SERPINE1
asthma.	IL18
Asthma. Allergy.	TNF
Asthma. asthma severity	CCL2
Asthma. atopy	IL4
Asthma. atopy	PAFAH
Asthma. atopy. atopic dermatitis	RANTES
Asthma. atopy. spIgE.	PAFAH
Asthma. BHR. Total IgE. SPT	SERPINA3
asthma. FEV(1)	IL4
Asthma. FEV1	IL4
Asthma. rhinitis	IL4
asthma; allergic disease	CD14
asthma; allergic disease, IgE mediated	SERPINE1
asthma; allergic rhinitis	FCGR1A
asthma; allergic rhinitis	IFNGR1
asthma; allergic rhinitis; atopic dermatitis	TLR2
asthma; allergies	CARD15
asthma; allergy	ITGB3
asthma; aspirin intolerance	LTC4S
asthma; atopic dermatitis	SPINK5
asthma; atopy	CCL5
asthma; atopy	CD14
asthma; atopy	IL13
asthma; atopy	IL3
asthma; atopy	MIF
asthma; atopy	MUC2
asthma; atopy	NOS2A
asthma; atopy	TIMELESS
asthma; atopy; dermatitis and eczema	CSF2
asthma; chronic obstructive pulmonary disease/COPD	IL8RA
asthma; dermatitis and eczema	IL13
asthma; dermatitis and eczema	SCGB1A1
asthma; dermatitis and eczema; anaphylaxis, food-related	STAT6
asthma; dermatitis and eczema; rhinitis	CTLA4
asthma; IgE	IL4
asthma; respiratory syncytial virus; juvenile arthritis	IL8
asthma; urticaria	HLA-DPB1
asthma; urticaria	HLA-DQB1
asthma; urticaria	HLA-DRB1
Asthma|	CCL2
Asthma|	CHI3L1
Asthma|	CTLA4
Asthma|	DARC
Asthma|	DPP10
Asthma|	GSTP1
Asthma|	IFNG
Asthma|	IL10
Asthma|	INPP4A
Asthma|	ITGB3
Asthma|	ITLN1
Asthma|	MS4A2
Asthma|	MYLK
Asthma|	NPPA
Asthma|	NPSR1
Asthma|	ORMDL3
Asthma|	PARP1
Asthma|	PHF11
Asthma|	PTGDR
Asthma|	SPINK5
Asthma|	TNF
Asthma|Bronchial Hyperreactivity	IL9
Asthma|Bronchial Hyperreactivity	IPO13
Asthma|Constriction, Pathologic|	TGFB1
ataxia (SCA)	ERDA1
ataxia-telangiectasia	ATM
atherogenic profile	IRS1
atherosclerosis	ACE
Atherosclerosis	APOA1
atherosclerosis	CBS
atherosclerosis	CD14
atherosclerosis	CMA1
Atherosclerosis	CPT1A
atherosclerosis	CXCL12
atherosclerosis	CYBA
atherosclerosis	FCGR2A
Atherosclerosis	FGB
atherosclerosis	INS
atherosclerosis	MMP13
atherosclerosis	MMP2
atherosclerosis	MPO
atherosclerosis	NOS3
atherosclerosis	NRG1
Atherosclerosis	OLR1
atherosclerosis	PON1
Atherosclerosis	SELP
Atherosclerosis	SELPLG
atherosclerosis	SREBF1
atherosclerosis	TLR4
atherosclerosis diabetes, type 2 inflammation zinc	MT2A
atherosclerosis, carotid	AHSG
atherosclerosis, carotid	APOA5
atherosclerosis, carotid	APOC3
atherosclerosis, carotid	CCL2
atherosclerosis, carotid	CETP
atherosclerosis, carotid	LPL
atherosclerosis, carotid	MMP9
atherosclerosis, carotid coronary artery calcium, intimal medial thickness	LTC4S
atherosclerosis, carotid intima media thickness	NOS3
atherosclerosis, carotid kidney failure, chronic	SELE
atherosclerosis, carotid myocardial infarct	CCL5
atherosclerosis, coronary	ABCA1
atherosclerosis, coronary	ABCC6
atherosclerosis, coronary	ABO
atherosclerosis, coronary	ACE
atherosclerosis, coronary	ADA
atherosclerosis, coronary	ADH1B
atherosclerosis, coronary	ADIPOQ
atherosclerosis, coronary	ADIPOR1
atherosclerosis, coronary	AGT
atherosclerosis, coronary	AGTR1
atherosclerosis, coronary	ALOX15
atherosclerosis, coronary	APOA1
atherosclerosis, coronary	APOA5
atherosclerosis, coronary	APOC1
atherosclerosis, coronary	APOE
atherosclerosis, coronary	BDKRB1
atherosclerosis, coronary	BDKRB2
atherosclerosis, coronary	CBS
atherosclerosis, coronary	CCR2
atherosclerosis, coronary	CD14
atherosclerosis, coronary	CD40
atherosclerosis, coronary	CETP
atherosclerosis, coronary	CRP
atherosclerosis, coronary	CX3CR1
atherosclerosis, coronary	CXCL16
atherosclerosis, coronary	CYBA
atherosclerosis, coronary	CYP2J2
atherosclerosis, coronary	CYP7A1
atherosclerosis, coronary	ECE1
atherosclerosis, coronary	EPHX2
atherosclerosis, coronary	F12
atherosclerosis, coronary	F2
atherosclerosis, coronary	F5
atherosclerosis, coronary	F7
atherosclerosis, coronary	FCGR3A
atherosclerosis, coronary	GATA2
atherosclerosis, coronary	GCLM
atherosclerosis, coronary	GJA4
atherosclerosis, coronary	GPX1
atherosclerosis, coronary	HMGCR
atherosclerosis, coronary	HMOX1
atherosclerosis, coronary	HP
atherosclerosis, coronary	ICAM1
atherosclerosis, coronary	IRS1
atherosclerosis, coronary	ITGB3
atherosclerosis, coronary	KL
atherosclerosis, coronary	LCAT
atherosclerosis, coronary	LIPC
atherosclerosis, coronary	LPL
atherosclerosis, coronary	LRP1
atherosclerosis, coronary	LTA
atherosclerosis, coronary	MEF2A
atherosclerosis, coronary	MMP1
atherosclerosis, coronary	MMP2
atherosclerosis, coronary	MMP9
atherosclerosis, coronary	MTHFR
atherosclerosis, coronary	NOS2A
atherosclerosis, coronary	NOS3
atherosclerosis, coronary	OLR1
atherosclerosis, coronary	PECAM1
atherosclerosis, coronary	PLA2G7
atherosclerosis, coronary	PON1
atherosclerosis, coronary	PON2
atherosclerosis, coronary	PPARA
atherosclerosis, coronary	PPARD
atherosclerosis, coronary	PROCR
atherosclerosis, coronary	RAGE
atherosclerosis, coronary	SELP
atherosclerosis, coronary	SELPLG
atherosclerosis, coronary	SERPINE1
atherosclerosis, coronary	TAF1
atherosclerosis, coronary	THBD
atherosclerosis, coronary	TLR2
atherosclerosis, coronary	TLR4
atherosclerosis, coronary	TNF
atherosclerosis, coronary	TNFAIP3
atherosclerosis, coronary	VEGFA
atherosclerosis, coronary body mass cholesterol, HDL cholesterol, LDL cholesterol, VLDL	PPARD
atherosclerosis, coronary carotid artery damage	HSPA1B
atherosclerosis, coronary cholesterol	PCSK9
atherosclerosis, coronary cholesterol, HDL	EDN1
atherosclerosis, coronary cholesterol, HDL	LCAT
atherosclerosis, coronary cholesterol, HDL triglycerides	PON1
atherosclerosis, coronary C-reactive protein myocardial infarct	CRP
atherosclerosis, coronary endothelial function hypercholesterolemia lipids	AGTR1
atherosclerosis, coronary lipids lipoprotein	IL6
atherosclerosis, coronary lipoprotein	LPA
atherosclerosis, coronary lipoprotein triglycerides	APOA5
atherosclerosis, coronary lipoprotein triglycerides	APOC3
atherosclerosis, coronary myocardial infarct	GP1BA
atherosclerosis, coronary myocardial infarct	PAFAH1B1
atherosclerosis, coronary unstable coronary syndrome	MMP3
atherosclerosis, coronary; acute coronary syndrome	CD14
atherosclerosis, coronary; diabetes, type 1; nephropathy in other diseases	NPY
atherosclerosis, coronary; diabetes, type 2	ADIPOQ
atherosclerosis, coronary; diabetes, type 2	CD36
atherosclerosis, coronary; diabetes, type 2	ENPP1
atherosclerosis, coronary; diabetes, type 2	GCK
atherosclerosis, coronary; diabetes, type 2	UCP2
atherosclerosis, coronary; diabetes, type 2; C-reactive protein	TLR4
atherosclerosis, coronary; diabetes, type 2; lipoprotein	PPARA
atherosclerosis, coronary; hematology indices	ITGA2
atherosclerosis, coronary; homocysteine	MTHFR
atherosclerosis, coronary; hypertension	NOS3
atherosclerosis, coronary; lipid metabolism disorders	LCAT
atherosclerosis, coronary; lipids; longevity; apoB levels	MT-ND2
atherosclerosis, coronary; lipoprotein	APOA4
atherosclerosis, coronary; lipoprotein; lipids	MTTP
atherosclerosis, coronary; metabolic syndrome	ADIPOQ
atherosclerosis, coronary; metabolism disorders	APOC3
atherosclerosis, coronary; myocardial dysfunction, non-ischaemic	PECAM1
atherosclerosis, diabetic	PTPN1
atherosclerosis, generalized	CD14
atherosclerosis, generalized	EDNRA
atherosclerosis, generalized	EDNRB
atherosclerosis, generalized	GNB3
atherosclerosis, generalized	PPARG
atherosclerosis, generalized body fat	ADIPOQ
atherosclerosis, generalized cardiovascular disease cerebrovascular disease myocardial infarct stroke, ischemic	ADD1
atherosclerosis, generalized cholesterol, HDL triglycerides	CD14
atherosclerosis, generalized C-reactive protein	CRP
atherosclerosis, generalized myocardial infarct	CDKN1C
atherosclerosis, generalized; vascular disease	GPX1
atherosclerosis; angina	NOS3
atherosclerosis; coronary vascular endothelial dysfunction	CX3CR1
Atherosclerosis|	LIPC
Atherosclerosis|Carotid Artery Diseases	PON1
Atherosclerosis|Carotid Artery Diseases	PON2
Atherosclerosis|Coronary Disease|Postoperative Complications|Thrombosis	VKORC1
Atherosclerosis|Inflammation	IL6
Atherothrombosis	TAF1
atherothrombotic disease	FUT3
athletic performance	ACE
athletic performance	BDKRB2
atopic asthma	IFNG
Atopic asthma	IL13
Atopic asthma	IL4
Atopic dermatitis	C11orf30
atopic dermatitis	CMA1
atopic dermatitis	CTLA4
atopic dermatitis	IL13
atopic dermatitis	IL18
Atopic dermatitis	IL4
atopic dermatitis	IRF2
atopic dermatitis	PHF11
atopic dermatitis	SPINK5
atopic dermatitis	TGFB1
atopic dermatitis, ocular	IFNGR1
atopic dermatitis.	CSF2
Atopic dermatitis. atopy	SPINK5
atopic eczema	IL4R
atopy	CD14
atopy	CTLA4
atopy	CYSLTR2
Atopy	FCER2
atopy	FOXP3
atopy	HLA-DPB1
atopy	HLA-DRB1
atopy	IGHG1
atopy	IL12RB2
atopy	IL13
atopy	IL18
atopy	IL1A
atopy	IL1B
atopy	IL1RN
atopy	IL2
atopy	IL4
atopy	IL4R
atopy	IL6
atopy	LTA
Atopy	MIF
atopy	NOS1
Atopy	NOS2A
Atopy	SGK493
Atopy (IgE)	IL4R
Atopy (total & specific IgE)	IL13
atopy and influence the signal transduction	IL4R
atopy IgE urticaria, aspirin-intolerant	FCER1A
atopy. asthma. Netherton	SPINK5
atopy; IgE levels	STAT6
atopy-susceptibility	SELP
atrasentan phamacokinetics	SLCO1B1
atrial fibrillation	ACE
atrial fibrillation	CETP
Atrial fibrillation	CNTN5
atrial fibrillation	F13A1
atrial fibrillation	GJA5
Atrial fibrillation	Intergenic
atrial fibrillation	KCNE1
atrial fibrillation	MINK1
Atrial fibrillation	MTHFR
atrial fibrillation	NOS3
Atrial fibrillation	NPPA
Atrial fibrillation	PITX2
atrial fibrillation	SCN5A
Atrial fibrillation	ZFHX3
Atrial fibrillation	intergenic
Atrial fibrillation	KCNN3
Atrial fibrillation	PITX2
Atrial fibrillation/atrial flutter	ENPEP
Atrial fibrillation/atrial flutter	PITX2
atrial natriuretic peptide activity after exercise	ACE
atriventricular block long QT syndrome	KCNH2
Atrophy|Gastritis|Helicobacter Infections|Stomach Neoplasms	CD14
attachment disorganization	DRD4
attention deficit disorder; seasonal affective disorder	HTR2A
attention deficit hyperactivity disorder	ADRA2A
attention deficit hyperactivity disorder	ADRB2
attention deficit hyperactivity disorder	ARRB2
attention deficit hyperactivity disorder	DBH
attention deficit hyperactivity disorder	DRD1
attention deficit hyperactivity disorder	DRD1IP
attention deficit hyperactivity disorder	DRD2
attention deficit hyperactivity disorder	DRD4
attention deficit hyperactivity disorder	DRD5
attention deficit hyperactivity disorder	FADS2
attention deficit hyperactivity disorder	GRIN2B
attention deficit hyperactivity disorder	HES1
attention deficit hyperactivity disorder	HTR1B
attention deficit hyperactivity disorder	HTR2C
attention deficit hyperactivity disorder	HTR4
attention deficit hyperactivity disorder	MAOA
attention deficit hyperactivity disorder	NET1
attention deficit hyperactivity disorder	PNMT
attention deficit hyperactivity disorder	SLC6A2
attention deficit hyperactivity disorder	SLC6A3
attention deficit hyperactivity disorder	SLC6A4
attention deficit hyperactivity disorder	SYP
attention deficit hyperactivity disorder	TPH1
attention deficit hyperactivity disorder	TPH2
Attention deficit hyperactivity disorder (time to onset)	ADAMTS2
Attention deficit hyperactivity disorder (time to onset)	Intergenic
Attention deficit hyperactivity disorder (time to onset)	SULF2
Attention deficit hyperactivity disorder and conduct disorder	A2BP1
Attention deficit hyperactivity disorder and conduct disorder	ABHD13
Attention deficit hyperactivity disorder and conduct disorder	AMOTL1
Attention deficit hyperactivity disorder and conduct disorder	ATP8B1
Attention deficit hyperactivity disorder and conduct disorder	C12orf28
Attention deficit hyperactivity disorder and conduct disorder	C16orf46
Attention deficit hyperactivity disorder and conduct disorder	C5orf15
Attention deficit hyperactivity disorder and conduct disorder	CWC15
Attention deficit hyperactivity disorder and conduct disorder	DHODH
Attention deficit hyperactivity disorder and conduct disorder	ETV3
Attention deficit hyperactivity disorder and conduct disorder	ETV3L
Attention deficit hyperactivity disorder and conduct disorder	FLJ31818
Attention deficit hyperactivity disorder and conduct disorder	FLJ39061
Attention deficit hyperactivity disorder and conduct disorder	FZD7
Attention deficit hyperactivity disorder and conduct disorder	GLT25D2
Attention deficit hyperactivity disorder and conduct disorder	GPR85
Attention deficit hyperactivity disorder and conduct disorder	GSX1
Attention deficit hyperactivity disorder and conduct disorder	Intergenic
Attention deficit hyperactivity disorder and conduct disorder	JMJD2D
Attention deficit hyperactivity disorder and conduct disorder	KIAA0174
Attention deficit hyperactivity disorder and conduct disorder	KIRREL3
Attention deficit hyperactivity disorder and conduct disorder	LIG4
Attention deficit hyperactivity disorder and conduct disorder	LOC729257
Attention deficit hyperactivity disorder and conduct disorder	PAWR
Attention deficit hyperactivity disorder and conduct disorder	PDX1
Attention deficit hyperactivity disorder and conduct disorder	PITRM1
Attention deficit hyperactivity disorder and conduct disorder	PKD1L2
Attention deficit hyperactivity disorder and conduct disorder	PKD1L3
Attention deficit hyperactivity disorder and conduct disorder	PTPRD
Attention deficit hyperactivity disorder and conduct disorder	RGL1
Attention deficit hyperactivity disorder and conduct disorder	SPATA8
Attention deficit hyperactivity disorder and conduct disorder	YWHAZ
attention deficit hyperactivity disorder behavior disorder	DRD4
attention deficit hyperactivity disorder behavior disorder	HTR1D
attention deficit hyperactivity disorder conduct disorder novelty seeking substance experimentation	PRKCG
attention deficit hyperactivity disorder depressive disorder, major	SNAP25
attention deficit hyperactivity disorder externalizing behavior IQ	DRD4
Attention deficit hyperactivity disorder symptoms (interaction)	Intergenic
Attention deficit hyperactivity disorder symptoms (interaction)	KIF6
Attention deficit hyperactivity disorder symptoms (interaction)	PIWIL4
attention deficit hyperactivity disorder-like phenotype	DOCK3
attention problems	DRD4
attentional network function	CHRNA4
Attention-deficit/hyperactivity disorder	DBH
atypical hemolytic uremic syndrome	CFH
auditory evoked potential	SLC6A4
auditory-evoked potentials	SLC6A4
aura	HTR2A
aura anxiety and depression	DRD2
autism	ADA
autism	APC
autism	AVPR1A
Autism	CDH10
Autism	CDH9
Autism	DRD3
autism	FMR1
autism	FOXP2
autism	GABRB3
autism	GRIK2
autism	GSTM1
autism	HLA-DRB1
autism	HOXA1
autism	HRAS
Autism	Intergenic
autism	ITGB3
autism	MAOA
autism	MET
autism	NF1
autism	NLGN4
autism	NPAS2
autism	NRP2
autism	OXTR
autism	PER1
autism	RELN
Autism	SEMA5A
autism	SLC25A12
autism	SLC6A4
Autism	TAS2R1
autism	TPH2
autism obsessive compulsive disorder	NRCAM
autism spectrum disorder	EN2
Autoimmune Diseases|Lupus Erythematosus, Systemic|Systemic lupus erythematosus	ICA1
Autoimmune Diseases|Lupus Erythematosus, Systemic|Systemic lupus erythematosus	IRF5
Autoimmune Diseases|Lupus Erythematosus, Systemic|Systemic lupus erythematosus	PTPN22
Autoimmune Diseases|Vitiligo	PTPN22
autoimmune hepatitis	CTLA4
Autoimmune Hepatitis	VDR
Autoimmune hepatitis type 1	HLA
autoimmune hypothyroidism	CTLA4
autoimmune inflammatory disease	CIITA
autoimmune myasthenia gravis	CHRNA1
autoimmune pancreatitis	HLA
autoimmune polyglandular syndrome	HLA-DQA1
autoimmune response	CTLA4
autoimmune response	HLA-DQA1
autoimmune response	HLA-DQB1
autoimmune thyroid disease	CTLA4
autoimmune thyroid disease	HLA
autoimmune thyroid disease	TG
autoimmune thyroid disease; thyroid disease, autoimmune	CTLA4
autoimmune thyroid disease; thyroid disease, autoimmune	HLA-DRB1
autoimmune thyroid disease; thyroid disease, autoimmune	TSHR
autoimmune thyroiditis Graves' disease Hashimoto's thyroiditis	CD40
autologous mixed lymphocyte reaction	HLA-DRB1
autosomal dominant anhidrotic ectodermal dysplasia and T cell immunodeficiency	NFKBIA
Autosomal dominant cone-rod dystrophy	RDS
autosomal dominant hearing loss	TECTA
Autosomal dominant macular degeneration	FSCN2
Autosomal-dominant retinitis pigmentosa	RHO
Axial skeletal defects	DLL3
azathioprine adverse effects	GSTM1
azathioprine tolerance	ITPA
azoospermia	FKBP6
azoospermia	HLA-DQB1
azoospermia	HLA-DRB1
azoospermia	RBMX
azoospermia	SYCP3
azoospermia infertility, male oligospermia	AHRR
azoospermia oligospermia	AR
azoospermia oligospermia	FASLG
azoospermia oligospermia	GSTT1
azoospermia; oligospermia	AHR
azoospermia; oligospermia	DAZL
azoospermia; oligospermia	DDX25
azoospermia; oligospermia; infertility, male	DAZ1
bacteremia	BMP6
bacteremia	BMPR1A
bacteremia	IGF1R
bacteremia	SMAD3
bacteremia	SMAD6
bacteremia	TGFBR3
Bacteremia|Escherichia coli Infections|Gram-Positive Bacterial Infections|Hypotension	NOS3
bacterial infection	CHIT1
bacterial infection	MBL2
Bacterial Infections|Postoperative Complications	PTPN22
bacterial vaginosis	IL1B
bacterial vaginosis	IL6
bacterial vaginosis	IL8
baroreflex and blood pressure regulation	KCNMB1
Barrett esophagus esophageal cancer	NQO1
Basal cell carcinoma (cutaneous)	ARHGEF10L
Basal cell carcinoma (cutaneous)	PADI4
Basal cell carcinoma (cutaneous)	PADI6
Basal cell carcinoma (cutaneous)	RCC2
Basal cell carcinoma (cutaneous)	RHOU
BCHE serum levels	BCHE
BclI restriction fragment length polymorphism at the glucocorticoid receptor gene locus	NR3C1
BDNF serum concentrations	BDNF
Beckwith Wiedemann syndrome	IGF2
behavior problems	DRD4
behavior problems	HTR2A
behavioural traits	MAOA
Behcet Syndrome|	CTLA4
Behcet Syndrome|	SLC11A1
Behcet Syndrome|Skin Diseases	NOS3
Behcets disease	ICAM1
Behcet's Disease	CYP1A1
Behcet's disease	CYP2C19
Behcet's Disease	F2
Behcet's Disease	HLA-B
Behcet's Disease	IL1A
Behcet's Disease	ITGA2
Behcet's Disease	MBL2
Behcet's Disease	MEFV
Behcet's Disease	MICA
Behcet's Disease	NOS3
Behcet's disease	SOD2
Behcet's disease thromboembolism, venous	MEFV
Behcet's disease; vasculitis	NOS3
benign prostatic hyperplasia and benign prostatic enlargement	VDR
benzene haematotoxicity	ERCC3
benzene haematotoxicity	VEGFA
benzene toxicity	CCND1
benzene toxicity	CYP2E1
benzene toxicity	ERCC2
benzene toxicity	GSTM1
benzene toxicity	GSTT1
benzene toxicity	GYPA
benzene toxicity	MPO
benzene toxicity	NQO1
benzene toxicity	UGT1A6
benzene toxicity	XRCC1
benzene toxicity	XRCC3
Bernard-Soulier Syndrome	GP1BA
Bernard-Soulier Syndrome	GP1BB
Bernard-Soulier Syndrome	GP9
Beta thalassemia/hemoglobin E disease	BCL11A
Beta thalassemia/hemoglobin E disease	HBBP1
Beta thalassemia/hemoglobin E disease	HBD
Beta thalassemia/hemoglobin E disease	HBE1
Beta thalassemia/hemoglobin E disease	HBG1
Beta thalassemia/hemoglobin E disease	HBG2
Beta thalassemia/hemoglobin E disease	HBS1L
Beta thalassemia/hemoglobin E disease	MYB
beta-catenin	APC
beta-cell function	PON1
beta-cell function; diabetes, type 1	NEUROD1
beta-cell function; insulin	APOA5
betaCL osteocalcin	COL1A1
betaCL osteocalcin	VDR
beta-Thalassemia	TNF
betel-quid chewing	TP53
BHR	ADAM33
BHR	ADRB2
BHR	IL13
BIGH3 gene mutations	TGFBI
bilateral hand osteoarthritis	AGC1
bilateral iliac vein thrombosis	F2
biliary atresia	MIF
bilirubin	UGT1A1
Bilirubin levels	G6PD
Bilirubin levels	SLC01B3
Bilirubin levels	UGT1A1
bilirubin; hemolysis	UGT1A1
bilirubin; irinotecan pharmacogenetics	UGT1A1
binge eating	MC4R
Biochemical measures	CETP
Biochemical measures	GRIK2
Biochemical measures	Intergenic
Biochemical measures	KSR2
Biochemical measures	LPHN3
Biochemical measures	NLGN4X
Biochemical measures	NR3C2
Biochemical measures	PCSK2
Biochemical measures	PKNOX1
Biochemical measures	RAP1GDS1
Biochemical measures	SLC14A2
Biochemical measures	SLC2A9
Biochemical measures	USP46
Biochemical measures	ZCCHC16
Biomedical quantitative traits	ATP2B1
Biomedical quantitative traits	C12orf51
Biomedical quantitative traits	CD46
Biomedical quantitative traits	FAM3C
Biomedical quantitative traits	FTO
Biomedical quantitative traits	LOC148696
Biomedical quantitative traits	LOC644502
Bipolar Affective Disorder	ACE
Bipolar Affective Disorder	AGT
bipolar affective disorder	HTR3A
bipolar affective disorder	MAOA
bipolar affective disorder	SLC6A4
bipolar affective disorder	SSTR5
bipolar affective disorder	SYBL1
bipolar affective disorder.	COMT
bipolar affective disorder.	SSTR5
bipolar affective disorder; unipolar affective disorder	DRD2
bipolar and unipolar disorder	SLC6A4
bipolar disorder	ALOX12
Bipolar disorder	ANK3
bipolar disorder	ARNTL
Bipolar disorder	BDNF
Bipolar disorder	C15orf53
Bipolar disorder	CACNA1C
bipolar disorder	CLOCK
bipolar disorder	COMT
Bipolar disorder	CTNNA2
Bipolar disorder	DCTN5
bipolar disorder	DGKH
Bipolar disorder	DPY19L3
bipolar disorder	DRD1
bipolar disorder	DRD2
bipolar disorder	DRD3
bipolar disorder	G72/G30
bipolar disorder	GABRA5
bipolar disorder	GSK3B
bipolar disorder	HTR2A
bipolar disorder	HTR3A
bipolar disorder	HTR4
Bipolar disorder	Intergenic
Bipolar disorder	ITIH1
Bipolar disorder	KIT
bipolar disorder	MAOA
Bipolar disorder	MCTP1
bipolar disorder	MT-ND1
bipolar disorder	NAPG
bipolar disorder	NCAM1
Bipolar disorder	NDUFAB1
bipolar disorder	NDUFV2
Bipolar disorder	NEK4
Bipolar disorder	NF1A
bipolar disorder	NOS3
Bipolar disorder	PALB2
Bipolar disorder	Pending
bipolar disorder	PER3
bipolar disorder	PLCG1
Bipolar disorder	RASGRP1
bipolar disorder	S100B
bipolar disorder	SLC18A1
bipolar disorder	SLC6A4
Bipolar Disorder	SNAP25
bipolar disorder	SYNJ1
bipolar disorder	TRPM2
bipolar disorder	XBP1
bipolar disorder catatonia schizophrenia	MLC1
bipolar disorder depression	OTX2
bipolar disorder depressive disorder, major	TPH2
bipolar disorder mood disorder schizophrenia	DAOA
bipolar disorder schizoaffective disorder	DTNBP1
bipolar disorder schizophrenia	DRD1
bipolar disorder schizophrenia	MTHFD1
bipolar disorder schizophrenia	MTR
bipolar disorder schizophrenia	PDE4B
bipolar disorder schizophrenia	TAAR6
bipolar disorder suicide	TPH2
bipolar disorder unipolar disorder	TPH2
bipolar disorder; affective psychoses	DRD4
bipolar disorder; affective psychoses	SLC6A4
bipolar disorder; mania, antidepressant-induced	SLC6A4
bipolar disorder; unipolar disorder	HTR2A
bipolar disorder; unipolar disorder	SLC6A4
birth height growth to adolescence and adult stature	VDR
birth weight	ALPP
birth weight	EGF
birth weight	EPHX1
birth weight	GSTT1
Birth Weight	IGF1
birth weight	IGF1R
birth weight	IRS1
Birth Weight	PPARGC1A
birth weight	TPK1
birth weight and serum triglyceride concentration	NPY
birth weight body mass	HLA-DRB1
birth weight fetal growth	IGF2
birth weight fetal growth	IGF2R
birth weight fetal growth	LRP8
birth weight glucose	GCK
birth weight hypoglycemia	HNF4A
birth weight perinatal complications	IFNG
birth weight perinatal complications	IL12A
birth weight preterm delivery	PPARG
birth weight; cord blood IGF-II levels	H19
birth weight; placental weight	HLA-G
birth weight; preterm delivery	DHFR
Birth Weight|Cardiovascular Diseases	FTO
Birth Weight|Chorioamnionitis|Infection|Inflammation	IL6
Birth Weight|Leukemia|Leukemia, Myeloid, Acute|Precursor Cell Lymphoblastic Leukemia-Lymphoma	MBP
bitter perception; sweet preference	TAS2R38
Black vs blond hair color	EXOC2
Black vs blond hair color	HERC2
Black vs blond hair color	Intergenic
Black vs blond hair color	IRF4
Black vs blond hair color	MATP
Black vs blond hair color	OCA2
Black vs blond hair color	SLC24A4
Black vs red hair color	EXOC2
Black vs red hair color	HERC2
Black vs red hair color	Intergenic
Black vs red hair color	IRF4
Black vs red hair color	MATP
Black vs red hair color	MC1R
Black vs red hair color	OCA2
bladder cancer	ABCG8
bladder cancer	AHR
bladder cancer	CCND1
bladder cancer	CDH1
bladder cancer	CDKN1A
bladder cancer	CDKN2A
bladder cancer	ERCC5
bladder cancer	FAS
bladder cancer	FASLG
bladder cancer	FGFR3
bladder cancer	GNAS
bladder cancer	GPX1
bladder cancer	GSTM1
bladder cancer	GSTT1
bladder cancer	HRAS
bladder cancer	MDM2
bladder cancer	MMP1
bladder cancer	MMP12
bladder cancer	MMP2
bladder cancer	MMP3
bladder cancer	MMP8
bladder cancer	MMP9
bladder cancer	MPO
bladder cancer	MTHFR
bladder cancer	NAT1
bladder cancer	NAT2
bladder cancer	NOS2A
bladder cancer	NQO1
bladder cancer	OGG1
bladder cancer	PLAU
Bladder cancer	PSCA
bladder cancer	RGS6
bladder cancer	SOD2
bladder cancer	SULT1A1
bladder cancer	TP53
bladder cancer	VEGFA
bladder cancer	XRCC3
bladder cancer, urinary	CCND1
bladder cancer; prostate cancer	NAT2
blast crisis of chronic myeloid leukaemia	BCL10
blastic crisis	TP73L
bleeding complications	ACE
bleeding complications	CYP2C9
bleeding complications	F2
bleeding complications	F3
bleeding complications	GP1BA
bleeding complications	ITGA2
bleeding complications	TFPI
bleeding tendency	SERPINF2
blepharospasm	DRD5
Blond vs brown hair color	KITLG
Blond vs brown hair color	MC1R
Blond vs brown hair color	OCA2
Blond vs brown hair color	SLC24A4
Blond vs brown hair color	TPCN2
blood and blood forming organ disorders	CYP2C9
blood and blood forming organ disorders	HBB
blood catalase levels	CAT
blood flow	NOS3
Blood Pressure	ACE
blood pressure	ADD1
Blood Pressure	AGT
blood pressure	BDKRB2
Blood pressure	C14orf118
Blood pressure	CAMK4
Blood pressure	CCL20
Blood pressure	CDH13
Blood pressure	CNTN4
blood pressure	CPB2
blood pressure	ESR2
blood pressure	GPR10
blood pressure	HSD3B1
Blood pressure	Intergenic
blood pressure	NOS3
blood pressure	NPPA
blood pressure	PRLHR
blood pressure	SCNN1A
blood pressure	SELE
blood pressure	SLC14A2
Blood pressure	STK39
blood pressure	TAF1
blood pressure	TGFB1
Blood pressure	WDR69
blood pressure phenotypes.	AGT
blood pressure, arterial	ACE
blood pressure, arterial	ACE2
blood pressure, arterial	ADD1
blood pressure, arterial	ADRB2
blood pressure, arterial	AHR
blood pressure, arterial	APOC3
blood pressure, arterial	CYP11B2
blood pressure, arterial	CYP1A1
blood pressure, arterial	CYP3A5
blood pressure, arterial	DRD1
blood pressure, arterial	ESR1
blood pressure, arterial	ESR2
blood pressure, arterial	F7
blood pressure, arterial	GNAI2
blood pressure, arterial	GNB3
blood pressure, arterial	GPR10
blood pressure, arterial	GRK4
blood pressure, arterial	IGF1R
blood pressure, arterial	LPL
blood pressure, arterial	MT-ND2
blood pressure, arterial	MTTP
blood pressure, arterial	NOS3
blood pressure, arterial	NPPA
blood pressure, arterial	SELE
blood pressure, arterial	SGK
blood pressure, arterial	SLC4A5
blood pressure, arterial body mass cholesterol, HDL metabolic syndrome	CAPN5
blood pressure, arterial body mass glucose insulin lipids	KL
blood pressure, arterial body mass glucose tolerance lipids	AGTR2
blood pressure, arterial body mass kidney disease metabolic syndrome myocardial infarct obesity triglycerides	RETN
blood pressure, arterial cholesterol	CYP11B2
blood pressure, arterial cholesterol insulin resistance metabolic syndrome	AKT2
blood pressure, arterial diabetes, type 2 glucose insulin	MTTP
blood pressure, arterial diabetes, type 2 insulin	ADIPOR1
blood pressure, arterial electrolyte levels	GUCA2B
blood pressure, arterial hypertension	ADRB1
blood pressure, arterial hypertension	APOB
blood pressure, arterial hypertension	CAST
blood pressure, arterial hypertension	CAV1
blood pressure, arterial hypertension	CFH
blood pressure, arterial hypertension	CLCNKB
blood pressure, arterial hypertension	CNR2
blood pressure, arterial hypertension	COL1A2
blood pressure, arterial hypertension	CTNS
blood pressure, arterial hypertension	CYP11B2
blood pressure, arterial hypertension	CYP4A11
blood pressure, arterial hypertension	FYN
blood pressure, arterial hypertension	GHR
blood pressure, arterial hypertension	GPX1
blood pressure, arterial hypertension	GYS1
blood pressure, arterial hypertension	IKBKAP
blood pressure, arterial hypertension	KCNJ11
blood pressure, arterial hypertension	LIPC
blood pressure, arterial hypertension	LPL
blood pressure, arterial hypertension	NOS3
blood pressure, arterial hypertension	P2RY2
blood pressure, arterial hypertension	PON2
blood pressure, arterial hypertension	QPCT
blood pressure, arterial hypertension	SLC4A1
blood pressure, arterial hypertension	TRH
blood pressure, arterial hypertension	VWF
blood pressure, arterial hypertriglyceridemia	TXNIP
blood pressure, arterial intima-media thickness	ADD1
blood pressure, arterial kidney function	CYP3A5
blood pressure, arterial obesity	FABP2
blood pressure, arterial urinary sodium	ADM
blood pressure, arterial; arterial wall changes	ACE
blood pressure, arterial; arterial wall changes	CYP11B2
blood pressure, arterial; atherosclerosis	MMP3
blood pressure, arterial; carotid atherosclerosis	HGF
blood pressure, arterial; cystic fibrosis	CFTR
blood pressure, arterial; renin activity; aldosterone	CYP11B2
blood pressure; hyperlipidemia, familial combined	ADD1
Bloom's syndrome	BLM
Blue vs brown eyes	OCA2
Blue vs green eyes	OCA2
Blue vs green eyes	SLC24A4
Blue vs green eyes	TYR
Blue vs green eyes	TYRP1
BMI	FTO
BMI	LEP
BMI rosiglitazone or pioglitazone	ADIPOR2
BMI rosiglitazone or pioglitazone	ADORA1
BMI rosiglitazone or pioglitazone	APOH
BMI rosiglitazone or pioglitazone	PKM2
BMI rosiglitazone or pioglitazone	UCP2
body composition	HSD11B1
body composition changes	UCP3
body fat	FABP2
body fat	NR3C1
body fat	UCP3
body fat body mass diabetes, type 2 lipoprotein	RETN
body fat distribution	ESR1
body fat leptin	SH2B1
body fat; insulin resistance	IRS1
body height	IGF1
body mass	ADRA2A
body mass	ADRA2B
body mass	AGRP
body mass	APOA2
body mass	AR
body mass	BDNF
body mass	CNTF
body mass	CNTFR
body mass	ENPP1
body mass	GHRL
body mass	HTR1B
body mass	IGF2
body mass	IL6
body mass	INSIG2
body mass	LEP
body mass	LEPR
body mass	NPY
body mass	PLA2G7
body mass	PMCH
body mass	PPARD
body mass	RETN
[truncated: 10,398 more rows]
