# Supplementary material for: Network-Based Study Reveals Potential Infection Pathways of Hepatitis-C Leading to Various Diseases
Source: PLoS One. 2014 Apr 17;9(4):e94029. doi: 10.1371/journal.pone.0094029 (PMC3990553; doi:10.1371/journal.pone.0094029)
Supplement: File S4 — Excel file containing all quasi-cliques and quasi-bicliques. (XLS) [file pone.0094029.s004.xls]

## Sheet: QB
Quasi-bicliques for hepatitis C-human protein-protein interaction network
QB1			QB2
HCV Protein	Human Protein		HCV Protein	Human Protein
CORE	EIF2AK2		E1	CALR
CORE	FBLN2		E1	CANX
CORE	FBLN5		E1	CD209
CORE	HIVEP2		E1	CLEC4M
CORE	HNRNPK		E1	HSPA5
CORE	JAK1		E1	LTF
CORE	KPNA1		E1	NR4A1
CORE	LTBP4		E1	SETD2
CORE	MAGED1		E2	CALR
CORE	PSME3		E2	CANX
CORE	RNF31		E2	CD209
CORE	SMAD3		E2	CLEC4M
CORE	STAT1		E2	HOXD8
CORE	STAT3		E2	HSPA5
CORE	TBP		E2	LTF
CORE	TLR2		E2	NR4A1
CORE	TP53		E2	SETD2
CORE	TP53BP2		NS2	HOXD8
CORE	TRADD		NS2	NR4A1
CORE	TRAF2		NS2	SETD2
CORE	VIM		NS4A	HOXD8
CORE	VWF		NS4A	NR4A1
NS3	EFEMP1		NS4A	UBQLN1
NS3	FBLN2		NS5B	HOXD8
NS3	FBLN5		NS5B	NR4A1
NS3	FTH1		NS5B	SETD2
NS3	HIVEP2		NS5B	UBQLN1
NS3	HNRNPK
NS3	KPNA1
NS3	LTBP4
NS3	MAGED1
NS3	NAP1L1
NS3	NAP1L2
NS3	PSMB9
NS3	PSME3
NS3	RNF31
NS3	SMAD3
NS3	STAT3
NS3	TLR2
NS3	TP53
NS3	TXNDC11
NS3	VIM
NS3	VWF
NS5A	EFEMP1
NS5A	EIF2AK2
NS5A	FTH1
NS5A	JAK1
NS5A	NAP1L1
NS5A	NAP1L2
NS5A	PSMB9
NS5A	STAT1
NS5A	TBP
NS5A	TP53
NS5A	TP53BP2
NS5A	TRADD
NS5A	TRAF2
NS5A	TXNDC11

## Sheet: QC
Quasi-cliques for human protein-protein interaction network
QC1			QC2			QC3			QC4			QC5			QC6			QC7			QC8			QC9
Human Protein1	Human Protein2		Human Protein1	Human Protein2		Human Protein1	Human Protein2		Human Protein1	Human Protein2		Human Protein1	Human Protein2		Human Protein1	Human Protein2		Human Protein1	Human Protein2		Human Protein1	Human Protein2		Human Protein1	Human Protein2
POMP	PSMB7		BIRC2	BIRC3		CIP	TAF1		HDAC1	MDM2		EGFR	JAK1		PLOD1	PLOD3		NBL1	UBQLN1		BCL2	CREBBP		APOB	CALR
POMP	PSMB9		BIRC2	CASP8		CIP	TAF10		HDAC1	SUMO1		EGFR	SRC		PLOD1	SETD2		PSMD4	UBA52		BCL2	NR4A1		C1QA	C1QB
PSMA2	PSMB10		BIRC2	FADD		CIP	TAF12		HDAC1	TP53		EGFR	STAT1		PLOD2	PLOD3		PSMD4	UBC		BCL2	RXRA		C1QA	C1QC
PSMA2	PSMB7		BIRC2	GATA5		CIP	TAF2		HDAC1	UBE2I		EGFR	STAT3		PLOD2	SETD2		PSMD4	UBQLN1		BCL2	RXRG		C1QA	CALR
PSMA2	PSMB8		BIRC2	RIPK1		CIP	TAF2E		HIPK2	SUMO1		IL6ST	JAK1		PLOD3	SETD2		UBA52	UBC		CD3D	GNG2		C1QB	C1QC
PSMA2	PSMB9		BIRC2	TNFRSF1A		CIP	TAF4		HIPK2	TP53		IL6ST	PIAS3					UBA52	UBQLN1		CREBBP	EP300		C1QB	CALR
PSMA2	PSME3		BIRC2	TNFRSF1B		CIP	TAF5		HIPK2	UBE2I		IL6ST	STAT1					UBC	UBQLN1		CREBBP	ESR1		C1QC	CALR
PSMA2	RFWD2		BIRC2	TRADD		CIP	TAF7		MDM2	MDM4		IL6ST	STAT2								CREBBP	HNF4A
PSMB10	PSMB7		BIRC2	TRAF1		CIP	TBP		MDM2	SUMO1		IL6ST	STAT3								CREBBP	MEF2D
PSMB10	PSMB8		BIRC2	TRAF2		EDF1	GTF2A1		MDM2	TP53		JAK1	PIAS3								CREBBP	NFATC2
PSMB10	PSMB9		BIRC2	UBC		EDF1	GTF2A2		MDM2	UBE2I		JAK1	STAT1								CREBBP	NR4A1
PSMB10	PSME3		BIRC3	CASP8		EDF1	GTF2F1		MDM2	USP7		JAK1	STAT2								CREBBP	PPARA
PSMB10	RFWD2		BIRC3	FADD		EDF1	TAF1		MDM4	SUMO1		JAK1	STAT3								CREBBP	PPARD
PSMB7	PSMB8		BIRC3	MAP3K5		EDF1	TAF10		MDM4	TP53		PIAS3	STAT1								CREBBP	RXRA
PSMB7	PSMB9		BIRC3	RIPK1		EDF1	TAF11		SUMO1	TP53		PIAS3	STAT2								CREBBP	VDR
PSMB7	PSME3		BIRC3	TNFRSF1A		EDF1	TAF12		SUMO1	UBE2I		PIAS3	STAT3								EP300	ESR1
PSMB7	RFWD2		BIRC3	TNFRSF1B		EDF1	TAF13		TP53	UBE2I		SRC	STAT1								EP300	MEF2D
PSMB8	PSMB9		BIRC3	TRADD		EDF1	TAF2		TP53	USP7		SRC	STAT3								EP300	NFATC2
PSME3	RFWD2		BIRC3	TRAF1		EDF1	TAF2E					STAT1	STAT2								EP300	NR4A1
			BIRC3	TRAF2		EDF1	TAF3					STAT1	STAT3								EP300	PPARA
			CASP8	FADD		EDF1	TAF4														EP300	PPARD
			CASP8	MAP3K5		EDF1	TAF5														EP300	PPARG
			CASP8	RIPK1		EDF1	TAF7														EP300	VDR
			CASP8	TNFRSF1A		EDF1	TBP														ESR1	ESR2
			CASP8	TRADD		GTF2A1	GTF2A2														ESR1	ESRRA
			CASP8	TRAF1		GTF2A1	GTF2B														ESR1	ESRRB
			CASP8	TRAF2		GTF2A1	GTF2E1														ESR1	ESRRG
			CASP8	VIM		GTF2A1	GTF2F1														ESR1	GNG2
			FADD	MAP3K5		GTF2A1	TAF1														ESR1	HNF4A
			FADD	RIPK1		GTF2A1	TAF10														ESR1	HNF4G
			FADD	TNFRSF1A		GTF2A1	TAF11														ESR1	NR0B2
			FADD	TRADD		GTF2A1	TAF12														ESR1	NR1D1
			FADD	TRAF1		GTF2A1	TAF13														ESR1	NR1D2
			GATA5	TRADD		GTF2A1	TAF2														ESR1	NR1H2
			GATA5	TRAF2		GTF2A1	TAF2E														ESR1	NR2C1
			MAP3K5	RIPK1		GTF2A1	TAF3														ESR1	NR2C2
			MAP3K5	TNFRSF1A		GTF2A1	TAF4														ESR1	NR2C2AP
			MAP3K5	TRADD		GTF2A1	TAF5														ESR1	NR2E1
			MAP3K5	TRAF1		GTF2A1	TAF7														ESR1	NR2F1
			MAP3K5	TRAF2		GTF2A1	TBP														ESR1	NR2F6
			MAP3K5	UBC		GTF2A2	GTF2B														ESR1	NR4A1
			RIPK1	TNFRSF1A		GTF2A2	GTF2E1														ESR1	NR4A2
			RIPK1	TNFRSF1B		GTF2A2	GTF2F1														ESR1	NR5A1
			RIPK1	TRADD		GTF2A2	TAF1														ESR1	NRBP1
			RIPK1	TRAF1		GTF2A2	TAF10														ESR1	PPARA
			RIPK1	TRAF2		GTF2A2	TAF11														ESR1	PPARD
			RIPK1	UBC		GTF2A2	TAF12														ESR1	PPARG
			TNFRSF1A	TNFRSF1B		GTF2A2	TAF13														ESR1	RARA
			TNFRSF1A	TRADD		GTF2A2	TAF2														ESR1	RARB
			TNFRSF1A	TRAF1		GTF2A2	TAF2E														ESR1	RARG
			TNFRSF1A	TRAF2		GTF2A2	TAF3														ESR1	RORA
			TNFRSF1B	TRADD		GTF2A2	TAF4														ESR1	RORB
			TNFRSF1B	TRAF1		GTF2A2	TAF5														ESR1	RORC
			TNFRSF1B	TRAF2		GTF2A2	TAF7														ESR1	RXRA
			TNFRSF1B	UBC		GTF2A2	TBP														ESR1	RXRG
			TRADD	TRAF1		GTF2B	GTF2E1														ESR1	THRA
			TRADD	TRAF2		GTF2B	GTF2F1														ESR1	THRB
			TRAF1	TRAF2		GTF2B	TAF10														ESR1	VDR
			TRAF2	UBC		GTF2B	TAF11														ESR2	ESRRA
						GTF2B	TAF12														ESR2	ESRRB
						GTF2B	TAF13														ESR2	ESRRG
						GTF2B	TAF2E														ESR2	GNG2
						GTF2B	TAF4														ESR2	HNF4A
						GTF2B	TAF5														ESR2	HNF4G
						GTF2B	TBP														ESR2	NR0B2
						GTF2E1	GTF2F1														ESR2	NR1D1
						GTF2E1	TAF10														ESR2	NR1D2
						GTF2E1	TAF11														ESR2	NR1H2
						GTF2E1	TAF12														ESR2	NR2C1
						GTF2E1	TAF13														ESR2	NR2C2
						GTF2E1	TAF2E														ESR2	NR2C2AP
						GTF2E1	TAF4														ESR2	NR2E1
						GTF2E1	TAF5														ESR2	NR2F1
						GTF2E1	TBP														ESR2	NR2F6
						GTF2F1	HNRNPK														ESR2	NR4A1
						GTF2F1	SF3A2														ESR2	NR4A2
						GTF2F1	TAF1														ESR2	NR5A1
						GTF2F1	TAF10														ESR2	NRBP1
						GTF2F1	TAF11														ESR2	PPARA
						GTF2F1	TAF12														ESR2	PPARD
						GTF2F1	TAF13														ESR2	PPARG
						GTF2F1	TAF2														ESR2	RARA
						GTF2F1	TAF2E														ESR2	RARB
						GTF2F1	TAF3														ESR2	RARG
						GTF2F1	TAF4														ESR2	RORA
						GTF2F1	TAF5														ESR2	RORB
						GTF2F1	TAF7														ESR2	RORC
						GTF2F1	TBP														ESR2	RXRA
						HNRNPK	SF3A2														ESR2	RXRG
						MYST1	TAF1														ESR2	THRA
						MYST1	TAF2E														ESR2	THRB
						MYST1	TAF4														ESR2	VDR
						MYST1	TAF7														ESRRA	ESRRB
						SETD7	TAF10														ESRRA	ESRRG
						TAF1	TAF10														ESRRA	HNF4A
						TAF1	TAF11														ESRRA	HNF4G
						TAF1	TAF12														ESRRA	NR0B2
						TAF1	TAF13														ESRRA	NR1D1
						TAF1	TAF2														ESRRA	NR1D2
						TAF1	TAF2E														ESRRA	NR1H2
						TAF1	TAF3														ESRRA	NR2C1
						TAF1	TAF4														ESRRA	NR2C2
						TAF1	TAF5														ESRRA	NR2C2AP
						TAF1	TAF7														ESRRA	NR2E1
						TAF1	TBP														ESRRA	NR2F1
						TAF10	TAF11														ESRRA	NR2F6
						TAF10	TAF12														ESRRA	NR4A1
						TAF10	TAF13														ESRRA	NR4A2
						TAF10	TAF2														ESRRA	NR5A1
						TAF10	TAF2E														ESRRA	NRBP1
						TAF10	TAF3														ESRRA	PPARA
						TAF10	TAF4														ESRRA	PPARD
						TAF10	TAF5														ESRRA	PPARG
						TAF10	TAF7														ESRRA	RARA
						TAF10	TBP														ESRRA	RARB
						TAF11	TAF12														ESRRA	RARG
						TAF11	TAF13														ESRRA	RORA
						TAF11	TAF2														ESRRA	RORB
						TAF11	TAF2E														ESRRA	RORC
						TAF11	TAF3														ESRRA	RXRA
						TAF11	TAF4														ESRRA	RXRG
						TAF11	TAF5														ESRRA	THRA
						TAF11	TAF7														ESRRA	THRB
						TAF11	TBP														ESRRA	VDR
						TAF12	TAF13														ESRRB	ESRRG
						TAF12	TAF2														ESRRB	HNF4A
						TAF12	TAF2E														ESRRB	HNF4G
						TAF12	TAF3														ESRRB	NR0B2
						TAF12	TAF4														ESRRB	NR1D1
						TAF12	TAF5														ESRRB	NR1D2
						TAF12	TAF7														ESRRB	NR1H2
						TAF12	TBP														ESRRB	NR2C1
						TAF13	TAF2														ESRRB	NR2C2
						TAF13	TAF2E														ESRRB	NR2C2AP
						TAF13	TAF3														ESRRB	NR2E1
						TAF13	TAF4														ESRRB	NR2F1
						TAF13	TAF5														ESRRB	NR2F6
						TAF13	TAF7														ESRRB	NR4A1
						TAF13	TBP														ESRRB	NR4A2
						TAF2	TAF2E														ESRRB	NR5A1
						TAF2	TAF3														ESRRB	NRBP1
						TAF2	TAF4														ESRRB	PPARA
						TAF2	TAF5														ESRRB	PPARD
						TAF2	TAF7														ESRRB	PPARG
						TAF2	TBP														ESRRB	RARA
						TAF2E	TAF3														ESRRB	RARB
						TAF2E	TAF4														ESRRB	RARG
						TAF2E	TAF5														ESRRB	RORA
						TAF2E	TAF7														ESRRB	RORB
						TAF2E	TBP														ESRRB	RORC
						TAF3	TAF4														ESRRB	RXRA
						TAF3	TAF5														ESRRB	RXRG
						TAF3	TAF7														ESRRB	THRA
						TAF3	TBP														ESRRB	THRB
						TAF4	TAF5														ESRRB	VDR
						TAF4	TAF7														ESRRG	HNF4A
						TAF4	TBP														ESRRG	HNF4G
						TAF5	TAF7														ESRRG	NR0B2
						TAF5	TBP														ESRRG	NR1D1
						TAF7	TBP														ESRRG	NR1D2
																					ESRRG	NR1H2
																					ESRRG	NR2C1
																					ESRRG	NR2C2
																					ESRRG	NR2C2AP
																					ESRRG	NR2E1
																					ESRRG	NR2F1
																					ESRRG	NR2F6
																					ESRRG	NR4A1
																					ESRRG	NR4A2
																					ESRRG	NR5A1
																					ESRRG	NRBP1
																					ESRRG	PPARA
																					ESRRG	PPARD
																					ESRRG	PPARG
																					ESRRG	RARA
																					ESRRG	RARB
																					ESRRG	RARG
																					ESRRG	RORA
																					ESRRG	RORB
																					ESRRG	RORC
																					ESRRG	RXRA
																					ESRRG	RXRG
																					ESRRG	THRA
																					ESRRG	THRB
																					ESRRG	VDR
																					FOSB	NR4A1
																					FOSB	NR4A2
																					GNG2	POMC
																					HNF4A	HNF4G
																					HNF4A	NR0B2
																					HNF4A	NR1D1
																					HNF4A	NR1D2
																					HNF4A	NR1H2
																					HNF4A	NR2C1
																					HNF4A	NR2C2
																					HNF4A	NR2C2AP
																					HNF4A	NR2E1
																					HNF4A	NR2F1
																					HNF4A	NR2F6
																					HNF4A	NR4A1
																					HNF4A	NR4A2
																					HNF4A	NR5A1
																					HNF4A	NRBP1
																					HNF4A	PPARA
																					HNF4A	PPARD
																					HNF4A	PPARG
																					HNF4A	RARA
																					HNF4A	RARB
																					HNF4A	RARG
																					HNF4A	RORA
																					HNF4A	RORB
																					HNF4A	RORC
																					HNF4A	RXRA
																					HNF4A	RXRG
																					HNF4A	THRA
																					HNF4A	THRB
																					HNF4A	VDR
																					HNF4G	NR0B2
																					HNF4G	NR1D1
																					HNF4G	NR1D2
																					HNF4G	NR1H2
																					HNF4G	NR2C1
																					HNF4G	NR2C2
																					HNF4G	NR2C2AP
																					HNF4G	NR2E1
																					HNF4G	NR2F1
																					HNF4G	NR2F6
																					HNF4G	NR4A1
																					HNF4G	NR4A2
																					HNF4G	NR5A1
																					HNF4G	NRBP1
																					HNF4G	PPARA
																					HNF4G	PPARD
																					HNF4G	PPARG
																					HNF4G	RARA
																					HNF4G	RARB
																					HNF4G	RARG
																					HNF4G	RORA
																					HNF4G	RORB
																					HNF4G	RORC
																					HNF4G	RXRA
																					HNF4G	RXRG
																					HNF4G	THRA
																					HNF4G	THRB
																					HNF4G	VDR
																					MAPK7	MEF2D
																					MAPK7	NR4A1
																					MEF2D	NFATC2
																					MEF2D	NR4A1
																					NFATC2	NR4A1
																					NFATC2	PPARG
																					NR0B2	NR1D1
																					NR0B2	NR1D2
																					NR0B2	NR1H2
																					NR0B2	NR2C1
																					NR0B2	NR2C2
																					NR0B2	NR2C2AP
																					NR0B2	NR2E1
																					NR0B2	NR2F1
																					NR0B2	NR2F6
																					NR0B2	NR4A1
																					NR0B2	NR4A2
																					NR0B2	NR5A1
																					NR0B2	NRBP1
																					NR0B2	PPARA
																					NR0B2	PPARD
																					NR0B2	PPARG
																					NR0B2	RARA
																					NR0B2	RARB
																					NR0B2	RARG
																					NR0B2	RORA
																					NR0B2	RORB
																					NR0B2	RORC
																					NR0B2	RXRA
																					NR0B2	RXRG
																					NR0B2	THRA
																					NR0B2	THRB
																					NR0B2	VDR
																					NR1D1	NR1D2
																					NR1D1	NR1H2
																					NR1D1	NR2C1
																					NR1D1	NR2C2
																					NR1D1	NR2C2AP
																					NR1D1	NR2E1
																					NR1D1	NR2F1
																					NR1D1	NR2F6
																					NR1D1	NR4A1
																					NR1D1	NR4A2
																					NR1D1	NR5A1
																					NR1D1	NRBP1
																					NR1D1	PPARA
																					NR1D1	PPARD
																					NR1D1	PPARG
																					NR1D1	RARA
																					NR1D1	RARB
																					NR1D1	RARG
																					NR1D1	RORA
																					NR1D1	RORB
																					NR1D1	RORC
																					NR1D1	RXRA
																					NR1D1	RXRG
																					NR1D1	THRA
																					NR1D1	THRB
																					NR1D1	VDR
																					NR1D2	NR1H2
																					NR1D2	NR2C1
																					NR1D2	NR2C2
																					NR1D2	NR2C2AP
																					NR1D2	NR2E1
																					NR1D2	NR2F1
																					NR1D2	NR2F6
																					NR1D2	NR4A1
																					NR1D2	NR4A2
																					NR1D2	NR5A1
																					NR1D2	NRBP1
																					NR1D2	PPARA
																					NR1D2	PPARD
																					NR1D2	PPARG
																					NR1D2	RARA
																					NR1D2	RARB
																					NR1D2	RARG
																					NR1D2	RORA
																					NR1D2	RORB
																					NR1D2	RORC
																					NR1D2	RXRA
																					NR1D2	RXRG
																					NR1D2	THRA
																					NR1D2	THRB
																					NR1D2	VDR
																					NR1H2	NR2C1
																					NR1H2	NR2C2
																					NR1H2	NR2C2AP
																					NR1H2	NR2E1
																					NR1H2	NR2F1
																					NR1H2	NR2F6
																					NR1H2	NR4A1
																					NR1H2	NR4A2
																					NR1H2	NR5A1
																					NR1H2	NRBP1
																					NR1H2	PPARA
																					NR1H2	PPARD
																					NR1H2	PPARG
																					NR1H2	RARA
																					NR1H2	RARB
																					NR1H2	RARG
																					NR1H2	RORA
																					NR1H2	RORB
																					NR1H2	RORC
																					NR1H2	RXRA
																					NR1H2	RXRG
																					NR1H2	THRA
																					NR1H2	THRB
																					NR1H2	VDR
																					NR2C1	NR2C2
																					NR2C1	NR2C2AP
																					NR2C1	NR2E1
																					NR2C1	NR2F1
																					NR2C1	NR2F6
																					NR2C1	NR4A1
																					NR2C1	NR4A2
																					NR2C1	NR5A1
																					NR2C1	NRBP1
																					NR2C1	PPARA
																					NR2C1	PPARD
																					NR2C1	PPARG
																					NR2C1	RARA
																					NR2C1	RARB
																					NR2C1	RARG
																					NR2C1	RORA
																					NR2C1	RORB
																					NR2C1	RORC
																					NR2C1	RXRA
																					NR2C1	RXRG
																					NR2C1	THRA
																					NR2C1	THRB
																					NR2C1	VDR
																					NR2C2	NR2C2AP
																					NR2C2	NR2E1
																					NR2C2	NR2F1
																					NR2C2	NR2F6
																					NR2C2	NR4A1
																					NR2C2	NR4A2
																					NR2C2	NR5A1
																					NR2C2	NRBP1
																					NR2C2	PPARA
																					NR2C2	PPARD
																					NR2C2	PPARG
																					NR2C2	RARA
																					NR2C2	RARB
																					NR2C2	RARG
																					NR2C2	RORA
																					NR2C2	RORB
																					NR2C2	RORC
																					NR2C2	RXRA
																					NR2C2	RXRG
																					NR2C2	THRA
																					NR2C2	THRB
																					NR2C2	VDR
																					NR2C2AP	NR2E1
																					NR2C2AP	NR2F1
																					NR2C2AP	NR2F6
																					NR2C2AP	NR4A1
																					NR2C2AP	NR4A2
																					NR2C2AP	NR5A1
																					NR2C2AP	NRBP1
																					NR2C2AP	PPARA
																					NR2C2AP	PPARD
																					NR2C2AP	PPARG
																					NR2C2AP	RARA
																					NR2C2AP	RARB
																					NR2C2AP	RARG
																					NR2C2AP	RORA
																					NR2C2AP	RORB
																					NR2C2AP	RORC
																					NR2C2AP	RXRA
																					NR2C2AP	RXRG
																					NR2C2AP	THRA
																					NR2C2AP	THRB
																					NR2C2AP	VDR
																					NR2E1	NR2F1
																					NR2E1	NR2F6
																					NR2E1	NR4A1
																					NR2E1	NR4A2
																					NR2E1	NR5A1
																					NR2E1	NRBP1
																					NR2E1	PPARA
																					NR2E1	PPARD
																					NR2E1	PPARG
																					NR2E1	RARA
																					NR2E1	RARB
																					NR2E1	RARG
																					NR2E1	RORA
																					NR2E1	RORB
																					NR2E1	RORC
																					NR2E1	RXRA
																					NR2E1	RXRG
																					NR2E1	THRA
																					NR2E1	THRB
																					NR2E1	VDR
																					NR2F1	NR2F6
																					NR2F1	NR4A1
																					NR2F1	NR4A2
																					NR2F1	NR5A1
																					NR2F1	NRBP1
																					NR2F1	PPARA
																					NR2F1	PPARD
																					NR2F1	PPARG
																					NR2F1	RARA
																					NR2F1	RARB
																					NR2F1	RARG
																					NR2F1	RORA
																					NR2F1	RORB
																					NR2F1	RORC
																					NR2F1	RXRA
																					NR2F1	RXRG
																					NR2F1	THRA
																					NR2F1	THRB
																					NR2F1	VDR
																					NR2F6	NR4A1
																					NR2F6	NR4A2
																					NR2F6	NR5A1
																					NR2F6	NRBP1
																					NR2F6	PPARA
																					NR2F6	PPARD
																					NR2F6	PPARG
																					NR2F6	RARA
																					NR2F6	RARB
																					NR2F6	RARG
																					NR2F6	RORA
																					NR2F6	RORB
																					NR2F6	RORC
																					NR2F6	RXRA
																					NR2F6	RXRG
																					NR2F6	THRA
																					NR2F6	THRB
																					NR2F6	VDR
																					NR4A1	NR4A2
																					NR4A1	NR5A1
																					NR4A1	NRBP1
																					NR4A1	POMC
																					NR4A1	PPARA
																					NR4A1	PPARD
																					NR4A1	PPARG
																					NR4A1	RARA
																					NR4A1	RARB
																					NR4A1	RARG
																					NR4A1	RORA
																					NR4A1	RORB
																					NR4A1	RORC
																					NR4A1	RXRA
																					NR4A1	RXRG
																					NR4A1	THRA
																					NR4A1	THRB
																					NR4A1	VDR
																					NR4A2	NR5A1
																					NR4A2	NRBP1
																					NR4A2	PPARA
																					NR4A2	PPARD
																					NR4A2	PPARG
																					NR4A2	RARA
																					NR4A2	RARB
																					NR4A2	RARG
																					NR4A2	RORA
																					NR4A2	RORB
																					NR4A2	RORC
																					NR4A2	RXRA
																					NR4A2	RXRG
																					NR4A2	THRA
																					NR4A2	THRB
																					NR4A2	VDR
																					NR5A1	NRBP1
																					NR5A1	PPARA
																					NR5A1	PPARD
																					NR5A1	PPARG
																					NR5A1	RARA
																					NR5A1	RARB
																					NR5A1	RARG
																					NR5A1	RORA
																					NR5A1	RORB
																					NR5A1	RORC
																					NR5A1	RXRA
																					NR5A1	RXRG
																					NR5A1	THRA
																					NR5A1	THRB
																					NR5A1	VDR
																					NRBP1	PPARA
																					NRBP1	PPARD
																					NRBP1	PPARG
																					NRBP1	RARA
																					NRBP1	RARB
																					NRBP1	RARG
																					NRBP1	RORA
																					NRBP1	RORB
																					NRBP1	RORC
																					NRBP1	RXRA
																					NRBP1	RXRG
																					NRBP1	THRA
																					NRBP1	THRB
																					NRBP1	VDR
																					PPARA	PPARD
																					PPARA	PPARG
																					PPARA	RARA
																					PPARA	RARB
																					PPARA	RARG
																					PPARA	RORA
																					PPARA	RORB
																					PPARA	RORC
																					PPARA	RXRA
																					PPARA	RXRG
																					PPARA	THRA
																					PPARA	THRB
																					PPARA	VDR
																					PPARD	PPARG
																					PPARD	RARA
																					PPARD	RARB
																					PPARD	RARG
																					PPARD	RORA
																					PPARD	RORB
																					PPARD	RORC
																					PPARD	RXRA
																					PPARD	RXRG
																					PPARD	THRA
																					PPARD	THRB
																					PPARD	VDR
																					PPARG	RARA
																					PPARG	RARB
																					PPARG	RARG
																					PPARG	RORA
																					PPARG	RORB
																					PPARG	RORC
																					PPARG	RXRA
																					PPARG	RXRG
																					PPARG	THRA
																					PPARG	THRB
																					PPARG	VDR
																					RARA	RARB
																					RARA	RARG
																					RARA	RORA
																					RARA	RORB
																					RARA	RORC
																					RARA	RXRA
																					RARA	RXRG
																					RARA	THRA
																					RARA	THRB
																					RARA	VDR
																					RARB	RARG
																					RARB	RORA
																					RARB	RORB
																					RARB	RORC
																					RARB	RXRA
																					RARB	RXRG
																					RARB	THRA
																					RARB	THRB
																					RARB	VDR
																					RARG	RORA
																					RARG	RORB
																					RARG	RORC
																					RARG	RXRA
																					RARG	RXRG
																					RARG	THRA
																					RARG	THRB
																					RARG	VDR
																					RORA	RORB
																					RORA	RORC
																					RORA	RXRA
																					RORA	RXRG
																					RORA	THRA
																					RORA	THRB
																					RORA	VDR
																					RORB	RORC
																					RORB	RXRA
																					RORB	RXRG
																					RORB	THRA
																					RORB	THRB
																					RORB	VDR
																					RORC	RXRA
																					RORC	RXRG
																					RORC	THRA
																					RORC	THRB
																					RORC	VDR
																					RXRA	RXRG
																					RXRA	THRA
																					RXRA	THRB
																					RXRA	VDR
																					RXRG	THRA
																					RXRG	THRB
																					RXRG	VDR
																					THRA	THRB
																					THRA	VDR
																					THRB	VDR

## Sheet: QBD
Quasi-bicliques for human gene-disease association network
QBD1			QBD2			QBD3			QBD4
Disease	Gene		Disease	Gene		Disease	Gene		Disease	Gene
diabetes, type 1	PSMB8		amyloidosis	TNFRSF1A		bladder cancer	TP53		Acute Coronary Syndrome	EGFR
diabetes, type 1	PSMB9		bone density	TNFRSF1B		bladder cancer	MDM2		Breast Neoplasms	MDM2
Graves disease	PSMB9		bone mass	TNFRSF1B		breast cancer	TP53		Carcinoma, Non-Small-Cell Lung|Exanthema|Lung Neoplasms	EGFR
interferon response	PSMB8		breast cancer	TNFRSF1B		breast cancer	MDM2		colorectal cancer	EGFR
malaria; hypoglycemia; hyperparasitemia	PSMB9		Crohn's disease	TNFRSF1A		colorectal cancer	TP53		colorectal cancer	MDM2
psoriasis	PSMB8		Crohn's disease	TNFRSF1B		colorectal cancer	MDM2		lung cancer	EGFR
psoriasis	PSMB9		Crohn's disease; ulcerative colitis	TNFRSF1A		DNA Damage|Lung Neoplasms	TP53		lung cancer	MDM2
			Crohn's disease; ulcerative colitis	TNFRSF1B		DNA Damage|Lung Neoplasms	MDM2
			cystic fibrosis	TNFRSF1A		endometrial cancer	TP53
			diabetes, type 2	TNFRSF1A		endometrial cancer	MDM2
			diabetes, type 2	TNFRSF1B		Leukemia, Lymphocytic, Chronic, B-Cell	TP53
			Lupus	TNFRSF1B		Leukemia, Lymphocytic, Chronic, B-Cell	MDM2
			obesity	TNFRSF1A		liver cancer	TP53
			obesity	TNFRSF1B		liver cancer	MDM2
			Rheumatoid Arthritis	TNFRSF1A		Lung cancer	TP53
			rheumatoid arthritis	TNFRSF1B		Lung cancer	MDM2
			Tumor necrosis factor receptor-associated periodic syndrome	TNFRSF1A		stomach cancer	TP53
						stomach cancer	MDM2
